# Supplementary material for: Genome-Wide Investigation of Maximum Habitual Alcohol Intake in US Veterans in Relation to Alcohol Consumption Traits and Alcohol Use Disorder
Source: JAMA Netw Open. 2022 Oct 27;5(10):e2238880. doi: 10.1001/jamanetworkopen.2022.38880 (PMC9614582; doi:10.1001/jamanetworkopen.2022.38880)
Supplement: Supplement 2. — eTable 1. MaxAlc MVP Participant Demographics Table eTable 2. MaxAlc European-Ancestry Gene Based Results eTable 3. MaxAlc European-Ancestry Gene Set Results eTable 4. MaxAlc European-Ancestry Tissue Enrichment Results eTable 5. MaxAlc African-Ancestry Gene Based Results eTable 6. MaxAlc African-Ancestry Gene Set Results eTable 7. MaxAlc African-Ancestry Tissue Enrichment Results eTable 8. MaxAlc Alcohol Trait Genetic Correlation Results eTable 9. MaxAlc Alcohol Psychiatric Trait Genetic Correlation Results eTable 10. Genomic-SEM Exploratory Factor Analysis (EFA) Results eTable 11. Genomic-SEM Confirmatory Factor Analysis (CFA) Results eTable 12. Mendelian Randomization (MR) MaxAlc Liver Enzyme Genetic Correlation Results eTable 13. Mendelian Randomization (MR) Results eTable 14. Mendelian Randomization Robust Adjusted Profile Score (MR-RAPs) Results eTable 15. MaxAlc Multi-trait Analysis of GWAS Results (with Problematic Alcohol Use) eTable 16. Problematic Alcohol Use Multitrait Analysis of GWAS Results (with MaxAlc) eTable 17. MaxAlc and Problematic Alcohol Use Multitrait Analysis of GWAS Results Comparison [file jamanetwopen-e2238880-s002.xlsx]

## Sheet: Cover Sheet
Deak JD, Levey DF, Wendt FR, et al; The Million Veteran Program. Genome-wide investigation of maximum habitual alcohol intake in US veterans in relation to alcohol consumption traits and alcohol use disorder. JAMA Netw Open. 2022;5(10):e2238880. doi:10.1001/jamanetworkopen.2022.38880
eTable 1. MaxAlc MVP Participant Demographics Table
eTable 2. MaxAlc European-Ancestry Gene Based Results
eTable 3. MaxAlc European-Ancestry Gene Set Results
eTable 4. MaxAlc European-Ancestry Tissue Enrichment Results
eTable 5. MaxAlc African-Ancestry Gene Based Results
eTable 6. MaxAlc African-Ancestry Gene Set Results
eTable 7. MaxAlc African-Ancestry Tissue Enrichment Results
eTable 8. MaxAlc Alcohol Trait Genetic Correlation Results
eTable 9. MaxAlc Alcohol Psychiatric Trait Genetic Correlation Results
eTable 10. Genomic-SEM Exploratory Factor Analysis (EFA) Results
eTable 11. Genomic-SEM Confirmatory Factor Analysis (CFA) Results
eTable 12. Mendelian Randomization (MR) MaxAlc Liver Enzyme Genetic Correlation Results
eTable 13. Mendelian Randomization (MR) Results
eTable 14. Mendelian Randomization Robust Adjusted Profile Score (MR-RAPs) Results
eTable 15. MaxAlc Multi-trait Analysis of GWAS Results (with Problematic Alcohol Use)
eTable 16. Problematic Alcohol Use Multitrait Analysis of GWAS Results (with MaxAlc)
eTable 17. MaxAlc and Problematic Alcohol Use Multitrait Analysis of GWAS Results Comparison

## Sheet: S1. MaxAlc_DemographicsTable
	AFR	EUR	TOTAL
N	29132	218623	247755
Mean Age (SD)	60.82 (10.79)	66.60 (11.65)	65.92 (11.70)
Sex
Female (%)	3,679 (12.63)	14,449 (6.61)	18,128 (7.32)
Male (%)	25,453 (87.37)	204,174 (93.39)	229,627 (92.68)
MaxAlc
None (%)	2,436 (8.36)	11,741 (5.37)	14,177 (5.72)
1 drink (%)	3,399 (11.67)	28,337 (12.96)	31,736 (12.81)
2 drinks (%)	5,259 (18.05)	42,608 (19.49)	47,867 (19.32)
3 drinks (%)	4,364 (14.98)	31,873 (14.58)	36,237 (14.63)
4 drinks (%)	3,649 (12.53)	24,471 (11.19)	28,120 (11.35)
5-6 drinks (%)	4,314 (14.81)	31,578 (14.44)	35,892 (14.49)
7-9 drinks (%)	1,929 (6.62)	15,581 (7.13)	17,510 (7.07)
10-14 drinks (%)	1,460 (5.01)	13,160 (6.02)	14,620 (5.90)
15 or more drinks (%)	2,322 (7.97)	19,274 (8.82)	21,596 (8.72)
Binge-Drinking (%)	10,379 (35.63)	81,089 (37.09)	91,468 (36.92)
Binge-Female (%)	961 (26.12)	4,774 (33.04)	5,735 (31.64)
Binge-Male (%)	9,418 (37.00)	76,315 (37.38)	85,733 (37.34)

## Sheet: S2.MaxAlc_EUR_GeneBased
GENE	CHR	START	STOP	NSNPS	NPARAM	N	ZSTAT	P	SYMBOL
ENSG00000120071	17	44107282	44302733	1018	4	218623	7.3678	8.6748e-14	KANSL1
ENSG00000228696	17	44352150	44439130	140	2	218623	7.3438	1.0381e-13	ARL17B
ENSG00000186868	17	43971748	44105700	769	4	218623	7.2374	2.2874e-13	MAPT
ENSG00000120088	17	43699267	43913194	1092	7	218623	7.2363	2.3055e-13	CRHR1
ENSG00000256762	17	44076616	44077060	1	1	218623	7.1766	3.5732e-13	STH
ENSG00000185294	17	43922256	43924438	16	2	218623	7.1295	5.036e-13	SPPL2C
ENSG00000238083	17	44588877	44633016	1	1	218623	7.0691	7.7995e-13	LRRC37A2
ENSG00000185829	17	44594068	44657088	1	1	218623	7.0691	7.7995e-13	ARL17A
ENSG00000073969	17	44668035	44834830	77	8	218623	6.7	1.0424e-11	NSF
ENSG00000108379	17	44839872	44910520	123	23	218623	6.4561	5.3701e-11	WNT3
ENSG00000225190	17	43513266	43568115	133	5	218623	6.2608	1.9147e-10	PLEKHM1
ENSG00000159314	17	43471275	43511787	107	6	218623	5.9787	1.1247e-09	ARHGAP27
ENSG00000176681	17	44370099	44415160	3	1	218623	5.9089	1.7224e-09	LRRC37A
ENSG00000109919	11	47638867	47664175	28	7	218623	5.7541	4.3563e-09	MTCH2
ENSG00000066336	11	47376411	47400127	73	9	218623	5.6809	6.6986e-09	SPI1
ENSG00000165915	11	47428683	47438047	20	4	218623	5.6797	6.745e-09	SLC39A13
ENSG00000165916	11	47440320	47447993	15	3	218623	5.6172	9.7028e-09	PSMC3
ENSG00000109920	11	47738072	47788995	89	12	218623	5.4688	2.2651e-08	FNBP4
ENSG00000165923	11	47681143	47736941	108	13	218623	5.3912	3.4996e-08	AGBL2
ENSG00000178722	5	60933535	61047590	249	34	218623	4.9958	2.9292e-07	C5orf64
ENSG00000172247	11	47611216	47616211	5	3	218623	4.9814	3.1562e-07	C1QTNF4
ENSG00000030066	11	47799639	47870107	113	12	218623	4.9397	3.9128e-07	NUP160
ENSG00000032219	14	58765103	58840605	65	18	218623	4.9354	4e-07	ARID4A
ENSG00000196616	4	100226121	100242558	37	10	218623	4.8967	4.8736e-07	ADH1B
ENSG00000149187	11	47487496	47587121	134	22	218623	4.875	5.4396e-07	CELF1
ENSG00000213619	11	47586888	47606114	19	7	218623	4.6762	1.461e-06	NDUFS3
ENSG00000130227	8	21777180	21864096	144	15	218623	4.5955	2.1581e-06	XPO7
ENSG00000267360	19	37583921	37701414	254	16	218623	4.551	2.6693e-06	CTC-454I21.3
ENSG00000167074	22	41763337	41795330	64	6	218623	4.5495	2.6889e-06	TEF
ENSG00000100413	22	41921808	41940610	36	4	218623	4.5207	3.0822e-06	POLR3H
ENSG00000080802	7	135046547	135194875	226	25	218623	4.4335	4.6353e-06	CNOT4
ENSG00000100412	22	41865129	41924993	65	10	218623	4.4131	5.096e-06	ACO2
ENSG00000084734	2	27719709	27746554	47	8	218623	4.382	5.8798e-06	GCKR
ENSG00000136404	15	83776159	83813606	29	11	218623	4.3473	6.8921e-06	TM6SF1
ENSG00000197429	1	46159996	46216322	109	6	218623	4.3185	7.8563e-06	IPP
ENSG00000132780	1	46049518	46084566	48	6	218623	4.3055	8.3318e-06	NASP
ENSG00000071127	4	10075963	10118573	163	14	218623	4.2846	9.155e-06	WDR1
ENSG00000159596	1	46152886	46160115	13	2	218623	4.2787	9.4e-06	TMEM69
ENSG00000159588	1	46085716	46089729	9	2	218623	4.2703	9.7611e-06	CCDC17
ENSG00000100403	22	41697526	41756151	95	9	218623	4.2701	9.7705e-06	ZC3H7B
ENSG00000159592	1	46092976	46153785	116	7	218623	4.27	9.7742e-06	GPBP1L1
ENSG00000221843	2	27799389	27805588	8	3	218623	4.2631	1.0079e-05	C2orf16
ENSG00000086015	1	46252659	46501796	468	13	218623	4.2607	1.0187e-05	MAST2
ENSG00000233438	2	27760253	27790011	66	8	218623	4.259	1.0269e-05	AC109829.1
ENSG00000197050	19	37498759	37621216	280	10	218623	4.2562	1.0396e-05	ZNF420
ENSG00000183230	10	67672276	69455927	5674	165	218623	4.2219	1.2115e-05	CTNNA3
ENSG00000109270	4	100799493	100815647	27	8	218623	4.2055	1.3026e-05	LAMTOR3
ENSG00000115234	2	27593389	27599995	9	2	218623	4.2033	1.3154e-05	SNX17
ENSG00000100410	22	41855721	41864729	17	2	218623	4.1647	1.5585e-05	PHF5A
ENSG00000177432	4	89617066	89619386	8	3	218623	4.1597	1.5934e-05	NAP1L5
ENSG00000106460	7	12250867	12282993	171	9	218623	4.147	1.6846e-05	TMEM106B
ENSG00000115207	2	27548716	27579868	27	6	218623	4.1384	1.7488e-05	GTF3C2
ENSG00000214248	19	7963689	7968427	13	4	218623	4.1079	1.9962e-05	AC010336.1
ENSG00000077522	1	236849754	236927931	290	30	218623	4.1006	2.0603e-05	ACTN2
ENSG00000117461	1	46505812	46642160	192	16	218623	4.0677	2.3735e-05	PIK3R3
ENSG00000151247	4	99792835	99851788	195	21	218623	4.0437	2.6312e-05	EIF4E
ENSG00000184588	1	66258197	66840259	1181	84	218623	4.0301	2.7881e-05	PDE4B
ENSG00000142632	1	16524349	16539104	63	5	218623	4.0255	2.8432e-05	ARHGEF19
ENSG00000138821	4	103172198	103352415	413	35	218623	4.0014	3.149e-05	SLC39A8
ENSG00000183864	22	41829496	41843027	21	2	218623	4.0013	3.1504e-05	TOB2
ENSG00000196967	19	37597636	37663643	172	11	218623	3.9945	3.2419e-05	ZNF585A
ENSG00000081189	5	88013975	88199922	333	28	218623	3.9862	3.3567e-05	MEF2C
ENSG00000243943	2	27805897	27858041	125	12	218623	3.977	3.4899e-05	ZNF512
ENSG00000134962	4	39408473	39453156	115	25	218623	3.9725	3.5557e-05	KLB
ENSG00000198894	14	77564440	77583630	20	6	218623	3.9652	3.6661e-05	CIPC
ENSG00000245680	19	37672481	37709055	54	11	218623	3.9646	3.676e-05	ZNF585B
ENSG00000049245	1	7831329	7841492	35	8	218623	3.9449	3.9916e-05	VAMP3
ENSG00000157992	2	27665233	27669348	7	2	218623	3.9325	4.2039e-05	KRTCAP3
ENSG00000049246	1	7844380	7905237	250	28	218623	3.9249	4.3374e-05	PER3
ENSG00000253729	8	48685669	48872743	55	21	218623	3.9243	4.3493e-05	PRKDC
ENSG00000033327	11	77926343	78129394	395	6	218623	3.9149	4.5222e-05	GAB2
ENSG00000197183	20	31030862	31172876	199	20	218623	3.8855	5.1052e-05	C20orf112
ENSG00000174501	2	96514587	96657541	115	12	218623	3.8794	5.2352e-05	ANKRD36C
ENSG00000115216	2	27650657	27665126	20	2	218623	3.8662	5.5272e-05	NRBP1
ENSG00000198453	19	37407231	37489602	385	11	218623	3.8651	5.5525e-05	ZNF568
ENSG00000138823	4	100484918	100545156	254	18	218623	3.8632	5.5948e-05	MTTP
ENSG00000164031	4	100817405	100867883	86	14	218623	3.8619	5.6262e-05	DNAJB14
ENSG00000171017	19	7953390	7966901	36	8	218623	3.8569	5.7422e-05	LRRC8E
ENSG00000154319	8	11278972	11332224	267	22	218623	3.8396	6.1621e-05	FAM167A
ENSG00000184305	4	91048686	92523064	4404	152	218623	3.8343	6.2951e-05	CCSER1
ENSG00000165434	11	74041363	74109518	124	17	218623	3.8313	6.3737e-05	PGM2L1
ENSG00000037749	5	153418466	153600038	517	30	218623	3.8242	6.5608e-05	MFAP3
ENSG00000138002	2	27667238	27712656	81	7	218623	3.8204	6.6607e-05	IFT172
ENSG00000107864	10	93806449	94050844	269	21	218623	3.8201	6.67e-05	CPEB3
ENSG00000100399	22	41625517	41636938	17	3	218623	3.8191	6.6983e-05	CHADL
ENSG00000115241	2	27604061	27632554	46	5	218623	3.7938	7.4179e-05	PPM1G
ENSG00000067369	15	43699407	43802926	223	11	218623	3.7887	7.5714e-05	TP53BP1
ENSG00000110536	11	47586982	47595013	7	3	218623	3.7886	7.5735e-05	PTPMT1
ENSG00000169594	15	83924655	83953466	39	7	218623	3.765	8.3272e-05	BNC1
ENSG00000143303	1	156698234	156706752	18	6	218623	3.753	8.7369e-05	RRNAD1
ENSG00000166503	15	83784320	83876770	125	14	218623	3.752	8.7705e-05	HDGFRP3
ENSG00000095564	10	93683526	93790082	209	15	218623	3.7412	9.1579e-05	BTAF1
ENSG00000140265	15	43650370	43663223	32	5	218623	3.7389	9.2431e-05	ZSCAN29
ENSG00000168803	15	43622872	43646096	69	8	218623	3.7336	9.4367e-05	ADAL
ENSG00000100393	22	41487790	41576081	149	16	218623	3.7277	9.663e-05	EP300
ENSG00000115211	2	27587219	27593353	14	7	218623	3.7267	9.7018e-05	EIF2B4
ENSG00000163795	2	27600098	27603657	2	1	218623	3.7187	0.00010012	ZNF513
ENSG00000115042	2	96068469	96082364	5	3	218623	3.7171	0.00010076	FAHD2A
ENSG00000115226	2	27714750	27718112	5	1	218623	3.7044	0.00010593	FNDC4
ENSG00000138641	4	89442199	89629693	376	23	218623	3.7018	0.00010704	HERC3
ENSG00000100418	22	41994032	42017100	24	7	218623	3.6993	0.00010811	DESI1
ENSG00000145331	4	100467866	100485189	70	10	218623	3.6939	0.00011042	TRMT10A
ENSG00000064726	15	83685174	83736106	131	17	218623	3.6753	0.00011877	BTBD1
ENSG00000103642	15	63413999	63434260	39	7	218623	3.6639	0.00012419	LACTB
ENSG00000055147	5	153369688	153418496	118	7	218623	3.6457	0.00013336	FAM114A2
ENSG00000100395	22	41601209	41627275	96	6	218623	3.6336	0.00013976	L3MBTL2
ENSG00000100147	22	42196683	42222303	59	9	218623	3.6221	0.0001461	CCDC134
ENSG00000111058	12	81331594	81650533	1184	34	218623	3.6206	0.00014695	ACSS3
ENSG00000172346	22	41956767	41973745	31	3	218623	3.618	0.00014844	CSDC2
ENSG00000176204	2	76974845	77820445	2733	95	218623	3.617	0.00014903	LRRTM4
ENSG00000129472	14	21927179	21945132	52	6	218623	3.6102	0.00015297	RAB2B
ENSG00000106034	7	120628731	120937498	559	33	218623	3.6058	0.00015558	CPED1
ENSG00000139921	14	51706880	51722759	40	8	218623	3.5836	0.00016942	TMX1
ENSG00000143549	1	154127784	154167124	61	10	218623	3.5779	0.00017317	TPM3
ENSG00000134571	11	47352957	47374253	47	13	218623	3.5614	0.00018441	MYBPC3
ENSG00000172260	1	71861623	72748417	1497	96	218623	3.5507	0.00019213	NEGR1
ENSG00000168754	2	97541620	97684175	327	21	218623	3.5251	0.00021167	FAM178B
ENSG00000049247	1	7903143	7913572	47	14	218623	3.5208	0.00021513	UTS2
ENSG00000009307	1	115259534	115301297	86	11	218623	3.5189	0.00021666	CSDE1
ENSG00000182264	19	49244109	49250166	7	3	218623	3.5145	0.00022029	IZUMO1
ENSG00000168758	2	97525453	97536494	6	3	218623	3.5143	0.0002205	SEMA4C
ENSG00000189195	1	92545862	92613393	132	13	218623	3.5086	0.00022524	BTBD8
ENSG00000115204	2	27532360	27548547	21	8	218623	3.5057	0.00022768	MPV17
ENSG00000105738	19	38397868	38699012	632	40	218623	3.5029	0.00023008	SIPA1L3
ENSG00000104870	19	50010073	50029590	37	6	218623	3.5005	0.00023222	FCGRT
ENSG00000174500	3	111839688	111852152	17	4	218623	3.4863	0.00024485	GCSAM
ENSG00000123352	12	49760367	49921205	343	19	218623	3.4863	0.00024491	SPATS2
ENSG00000137822	15	43661419	43699293	70	7	218623	3.4707	0.00025958	TUBGCP4
ENSG00000188886	2	96789589	96804175	20	4	218623	3.4663	0.00026383	ASTL
ENSG00000131966	14	58666798	58701750	20	8	218623	3.4638	0.00026629	ACTR10
ENSG00000175198	13	100741269	101182686	651	43	218623	3.459	0.00027112	PCCA
ENSG00000134852	4	56294070	56413305	441	13	218623	3.4562	0.00027397	CLOCK
ENSG00000164082	3	51741086	51752629	9	5	218623	3.448	0.00028236	GRM2
ENSG00000118369	11	77899858	77925757	57	8	218623	3.4373	0.00029379	USP35
ENSG00000115464	2	61414598	61697904	601	28	218623	3.4362	0.00029497	USP34
ENSG00000137513	11	78147007	78285919	351	6	218623	3.4357	0.00029557	NARS2
ENSG00000198522	2	27851114	27874375	47	7	218623	3.421	0.00031191	GPN1
ENSG00000258512	14	102196774	102198859	10	1	218623	3.419	0.00031422	RP11-796G6.2
ENSG00000143321	1	156711899	156736717	64	13	218623	3.4144	0.00031962	HDGF
ENSG00000159495	15	43568478	43594453	40	5	218623	3.4123	0.00032205	TGM7
ENSG00000164032	4	100869243	100871545	6	2	218623	3.4062	0.00032939	H2AFZ
ENSG00000138593	15	49280673	49338760	110	13	218623	3.389	0.00035078	SECISBP2L
ENSG00000168806	15	43619974	43622803	4	2	218623	3.3853	0.00035551	LCMT2
ENSG00000024048	6	42531800	42661242	219	19	218623	3.3846	0.00035637	UBR2
ENSG00000174842	1	92711959	92764544	46	6	218623	3.3808	0.00036137	GLMN
ENSG00000100207	22	42556019	42739622	372	34	218623	3.3773	0.00036596	TCF20
ENSG00000100401	22	41641615	41682255	74	10	218623	3.3729	0.00037195	RANGAP1
ENSG00000146966	7	140218220	140373793	340	23	218623	3.3655	0.00038208	DENND2A
ENSG00000114349	3	50229045	50233949	3	1	218623	3.3586	0.00039167	GNAT1
ENSG00000009950	7	73007524	73038873	78	10	218623	3.3522	0.00040082	MLXIPL
ENSG00000121406	19	58038693	58068910	25	10	218623	3.3512	0.00040236	ZNF549
ENSG00000122484	1	92764522	92867613	129	16	218623	3.351	0.00040266	RPAP2
ENSG00000100138	22	42069934	42086508	32	3	218623	3.3491	0.00040533	NHP2L1
ENSG00000164045	3	48198636	48229892	37	6	218623	3.3475	0.00040767	CDC25A
ENSG00000126107	1	45468212	45477001	18	3	218623	3.3473	0.00040806	HECTD3
ENSG00000203910	1	92683497	92711370	33	5	218623	3.3393	0.00041989	C1orf146
ENSG00000165917	11	47459308	47470730	37	6	218623	3.3364	0.00042429	RAPSN
ENSG00000205334	2	27928653	27938599	13	5	218623	3.3239	0.00044383	AC074091.13
ENSG00000196344	4	100333418	100356894	88	20	218623	3.3239	0.00044385	ADH7
ENSG00000103023	16	58313901	58328951	80	5	218623	3.3204	0.00044948	PRSS54
ENSG00000069712	1	92632542	92650280	34	5	218623	3.3203	0.00044959	KIAA1107
ENSG00000140519	15	89998680	90039844	48	7	218623	3.3201	0.00044986	RHCG
ENSG00000146243	6	79577189	79656157	63	12	218623	3.3201	0.00044992	IRAK1BP1
ENSG00000101751	18	51795774	51847636	171	11	218623	3.3157	0.000457	POLI
ENSG00000138813	4	100432161	100463460	137	19	218623	3.3152	0.00045794	C4orf17
ENSG00000166262	15	49619159	49913128	812	24	218623	3.3078	0.00047023	FAM227B
ENSG00000064300	17	47572655	47592379	52	18	218623	3.3078	0.00047024	NGFR
ENSG00000174325	2	189598882	189654831	164	8	218623	3.3055	0.00047404	DIRC1
ENSG00000132881	1	16558195	16563657	14	5	218623	3.3015	0.0004808	RSG1
ENSG00000044459	9	17134980	17503921	830	23	218623	3.2967	0.00048909	CNTLN
ENSG00000112293	6	24424793	24495433	545	30	218623	3.2959	0.0004905	GPLD1
ENSG00000110328	11	11292423	11643552	1117	122	218623	3.2958	0.00049071	GALNT18
ENSG00000196419	22	42017123	42060044	48	12	218623	3.2939	0.00049406	XRCC6
ENSG00000204422	6	31654739	31681849	68	15	218623	3.281	0.00051724	XXbac-BPG32J3.20
ENSG00000145241	4	68337521	68411324	238	17	218623	3.2769	0.00052475	CENPC
ENSG00000160741	1	153920145	153931101	12	2	218623	3.2767	0.00052513	CRTC2
ENSG00000105229	19	4007644	4039384	83	8	218623	3.274	0.00053017	PIAS4
ENSG00000158104	12	122277433	122301502	28	8	218623	3.2709	0.00053609	HPD
ENSG00000144366	2	189156396	189460653	632	25	218623	3.2628	0.00055156	GULP1
ENSG00000197275	8	95384188	95487337	364	20	218623	3.256	0.00056504	RAD54B
ENSG00000120885	8	27454434	27472548	32	6	218623	3.2546	0.00056776	CLU
ENSG00000106823	9	95256365	95298937	106	13	218623	3.2532	0.0005706	ECM2
ENSG00000123684	1	211916799	212004114	266	19	218623	3.2426	0.00059224	LPGAT1
ENSG00000100567	14	58711549	58738730	23	7	218623	3.2418	0.00059396	PSMA3
ENSG00000183508	1	118148556	118170994	76	8	218623	3.2408	0.00059604	FAM46C
ENSG00000206432	18	5882071	5895954	32	8	218623	3.2373	0.0006034	TMEM200C
ENSG00000204427	6	31654726	31671221	38	10	218623	3.2366	0.00060472	ABHD16A
ENSG00000222040	2	96778707	96781984	6	3	218623	3.2362	0.00060556	ADRA2B
ENSG00000214237	3	150588832	150612089	36	4	218623	3.232	0.00061469	FAM188B2
ENSG00000167077	22	42095503	42195460	267	13	218623	3.2279	0.00062345	MEI1
ENSG00000149182	11	47185848	47198676	21	7	218623	3.2155	0.00065102	ARFGAP2
ENSG00000158321	7	69063905	70258054	2188	85	218623	3.2126	0.00065773	AUTS2
ENSG00000177556	5	151121877	151152093	41	7	218623	3.2119	0.00065933	ATOX1
ENSG00000166963	15	43803156	43823818	23	5	218623	3.2083	0.00066754	MAP1A
ENSG00000155511	5	152869175	153193429	903	61	218623	3.203	0.00068003	GRIA1
ENSG00000187323	18	49866542	51057784	3814	106	218623	3.203	0.0006801	DCC
ENSG00000162927	2	61167357	61245394	139	23	218623	3.2008	0.00068527	PUS10
ENSG00000142552	19	50030875	50050219	109	2	218623	3.1979	0.00069214	RCN3
ENSG00000105538	19	49223844	49243978	48	6	218623	3.1921	0.00070625	RASIP1
ENSG00000198837	1	153901977	153919172	20	4	218623	3.189	0.00071393	DENND4B
ENSG00000171804	19	38375463	38397317	37	10	218623	3.1881	0.00071597	WDR87
ENSG00000184608	8	11225911	11296167	186	30	218623	3.1874	0.0007179	C8orf12
ENSG00000110801	12	122326637	122356203	43	11	218623	3.1845	0.00072511	PSMD9
ENSG00000145907	5	151150606	151192346	66	12	218623	3.1641	0.00077795	G3BP1
ENSG00000069956	15	52244303	52358462	179	23	218623	3.1603	0.00078796	MAPK6
ENSG00000135097	12	120779133	120806983	32	6	218623	3.155	0.00080238	MSI1
ENSG00000160712	1	154377669	154441926	165	15	218623	3.1503	0.00081555	IL6R
ENSG00000173406	1	57460451	59012406	3517	248	218623	3.1484	0.00082088	DAB1
ENSG00000168781	15	43825660	43882430	42	7	218623	3.1444	0.00083208	PPIP5K1
ENSG00000198182	19	38187264	38210691	57	10	218623	3.1409	0.00084201	ZNF607
ENSG00000101311	20	6055492	6104191	195	21	218623	3.1354	0.00085817	FERMT1
ENSG00000256950	12	122326715	122359376	57	12	218623	3.1335	0.00086362	RP11-87C12.2
ENSG00000184208	22	42084943	42094140	7	2	218623	3.1322	0.00086737	C22orf46
ENSG00000126088	1	45477819	45481247	6	2	218623	3.1322	0.00086738	UROD
ENSG00000146083	5	175953698	175965026	11	6	218623	3.1281	0.00087967	RNF44
ENSG00000236980	3	49215065	49229291	20	5	218623	3.1274	0.00088188	C3orf84
ENSG00000203546	14	31803518	31926647	165	13	218623	3.1228	0.00089581	RP11-176H8.1
ENSG00000112514	6	33384219	33386094	5	3	218623	3.1222	0.00089764	CUTA
ENSG00000272214	12	121407641	121410095	4	2	218623	3.1211	0.00090079	AC079602.1
ENSG00000135547	6	126068810	126082415	15	3	218623	3.1198	0.00090491	HEY2
ENSG00000134851	4	56262124	56319564	181	15	218623	3.1192	0.00090665	TMEM165
ENSG00000167550	12	49458468	49463808	6	2	218623	3.1172	0.00091279	RHEBL1
ENSG00000114529	3	111805182	111849851	113	5	218623	3.1149	0.0009201	C3orf52
ENSG00000117707	1	214156524	214214595	124	18	218623	3.1112	0.00093159	PROX1
ENSG00000143570	1	153931575	153940188	17	6	218623	3.1078	0.00094233	SLC39A1
ENSG00000162929	2	61293006	61391960	247	20	218623	3.1075	0.00094341	KIAA1841
ENSG00000196381	19	38158652	38183223	68	13	218623	3.1059	0.00094859	ZNF781
ENSG00000138640	4	89647106	90032549	1197	42	218623	3.1033	0.00095679	FAM13A
ENSG00000213722	6	31694815	31698394	9	4	218623	3.1006	0.00096569	DDAH2
ENSG00000072310	17	17713713	17740325	43	5	218623	3.1002	0.00096689	SREBF1
ENSG00000164048	3	48282590	48340743	98	7	218623	3.0969	0.0009777	ZNF589
ENSG00000140285	15	49715293	49780972	226	19	218623	3.0922	0.00099341	FGF7
ENSG00000129493	14	31760994	31889788	153	11	218623	3.0911	0.0009972	HEATR5A
ENSG00000082898	2	61704984	61765761	118	11	218623	3.0896	0.0010022	XPO1
ENSG00000186960	14	29241910	29282493	38	12	218623	3.0882	0.0010068	C14orf23
ENSG00000107745	10	74127098	74385899	383	6	218623	3.0777	0.0010429	MICU1
ENSG00000204099	2	242749920	242758739	11	3	218623	3.0747	0.0010537	NEU4
ENSG00000267552	19	38180766	38210089	66	10	218623	3.073	0.0010596	CTD-2528L19.4
ENSG00000118507	6	131456806	131604675	210	27	218623	3.0706	0.001068	AKAP7
ENSG00000196428	3	150126122	150184218	120	15	218623	3.0663	0.0010837	TSC22D2
ENSG00000272414	4	77172874	77232282	247	18	218623	3.0644	0.0010904	FAM47E-STBD1
ENSG00000021300	11	73357223	73373864	56	11	218623	3.0587	0.0011114	PLEKHB1
ENSG00000198673	12	62102040	62672931	1418	81	218623	3.0543	0.001128	FAM19A2
ENSG00000068383	10	134351324	134596979	770	29	218623	3.0518	0.0011373	INPP5A
ENSG00000118804	4	77172886	77232752	249	18	218623	3.0511	0.0011399	FAM47E-STBD1
ENSG00000205884	8	11831446	11832108	3	1	218623	3.0499	0.0011444	DEFB136
ENSG00000139540	12	56623833	56631630	10	2	218623	3.0476	0.0011534	SLC39A5
ENSG00000226742	18	77724561	77730822	16	4	218623	3.0447	0.0011647	HSBP1L1
ENSG00000204469	6	31588497	31605548	69	16	218623	3.0413	0.0011777	PRRC2A
ENSG00000141200	17	51900239	51902573	13	4	218623	3.0412	0.0011782	KIF2B
ENSG00000175029	10	126676421	126849739	588	57	218623	3.036	0.0011985	CTBP2
ENSG00000133794	11	13298199	13408813	224	31	218623	3.0347	0.0012038	ARNTL
ENSG00000119121	9	77337411	77503010	246	39	218623	3.0339	0.0012069	TRPM6
ENSG00000100417	22	41972898	41985894	15	4	218623	3.0264	0.0012374	PMM1
ENSG00000265817	8	95390605	95449180	178	20	218623	3.022	0.0012555	FSBP
ENSG00000163793	2	27498289	27504367	9	4	218623	3.0202	0.0012629	DNAJC5G
ENSG00000165912	11	47199076	47207994	21	6	218623	3.0172	0.0012757	PACSIN3
ENSG00000173209	2	61404553	61418338	34	10	218623	3.0171	0.001276	AHSA2
ENSG00000138085	2	27434895	27440046	17	5	218623	3.011	0.0013019	ATRAID
ENSG00000197724	9	96338689	96441869	385	23	218623	3.0098	0.0013071	PHF2
ENSG00000185352	13	96743093	97485671	1374	63	218623	3.0024	0.0013392	HS6ST3
ENSG00000198099	4	100044808	100078949	230	9	218623	2.9982	0.0013577	ADH4
ENSG00000123444	11	47593749	47600567	6	4	218623	2.9973	0.0013618	KBTBD4
ENSG00000148219	9	119187504	120177348	2622	155	218623	2.9969	0.0013637	ASTN2
ENSG00000149305	11	113775399	113817287	114	15	218623	2.9938	0.0013776	HTR3B
ENSG00000185565	3	115521235	117716095	5459	247	218623	2.9924	0.0013838	LSAMP
ENSG00000169679	2	111395275	111435691	23	5	218623	2.9879	0.0014043	BUB1
ENSG00000144028	2	96940074	96971297	30	5	218623	2.9849	0.0014184	SNRNP200
ENSG00000104324	8	97657455	98161882	643	49	218623	2.9816	0.0014337	CPQ
ENSG00000145888	5	151202074	151304403	77	19	218623	2.9806	0.0014386	GLRA1
ENSG00000103227	16	903634	1031318	606	31	218623	2.98	0.0014413	LMF1
ENSG00000145242	4	66185281	66536213	1281	61	218623	2.9792	0.0014452	EPHA5
ENSG00000116005	2	70484518	70508323	55	4	218623	2.9757	0.0014617	PCYOX1
ENSG00000120784	19	38104650	38183238	179	21	218623	2.9739	0.0014703	ZFP30
ENSG00000164182	5	60240956	60448853	481	21	218623	2.9649	0.0015141	NDUFAF2
ENSG00000139574	12	53900474	53901422	1	1	218623	2.9622	0.0015271	NPFF
ENSG00000175564	11	73711326	73720480	28	6	218623	2.9575	0.0015507	UCP3
ENSG00000173442	11	65343509	65360121	25	7	218623	2.9568	0.0015541	EHBP1L1
ENSG00000150275	10	55562531	57387702	5891	181	218623	2.956	0.0015584	PCDH15
ENSG00000133256	4	619373	664571	155	10	218623	2.9534	0.0015716	PDE6B
ENSG00000176595	8	1922044	1955102	128	20	218623	2.953	0.0015734	KBTBD11
ENSG00000151967	3	159557650	159615149	43	14	218623	2.9504	0.001587	SCHIP1
ENSG00000172113	3	48334754	48343175	16	2	218623	2.9464	0.0016076	NME6
ENSG00000181666	19	37803739	37860267	121	15	218623	2.9449	0.0016153	HKR1
ENSG00000163798	2	27886338	27917840	28	9	218623	2.9419	0.001631	SLC4A1AP
ENSG00000115306	2	54683422	54896812	545	24	218623	2.9416	0.0016325	SPTBN1
ENSG00000165807	14	65016620	65056098	91	13	218623	2.9413	0.0016342	PPP1R36
ENSG00000178028	1	44679127	44686353	7	3	218623	2.9405	0.0016385	DMAP1
ENSG00000198839	7	111846643	111983151	352	19	218623	2.9375	0.0016545	ZNF277
ENSG00000140526	15	89630690	89745591	208	31	218623	2.9369	0.0016574	ABHD2
ENSG00000204420	6	31686371	31694491	16	5	218623	2.9365	0.0016595	C6orf25
ENSG00000197893	10	115348475	115423886	287	23	218623	2.9361	0.0016621	NRAP
ENSG00000116001	2	70436576	70475792	81	6	218623	2.9336	0.0016751	TIA1
ENSG00000157764	7	140419127	140624564	337	11	218623	2.9321	0.0016835	BRAF
ENSG00000103021	16	58265061	58317740	172	14	218623	2.9305	0.0016921	CCDC113
ENSG00000106819	9	95218487	95244788	45	7	218623	2.9301	0.0016943	ASPN
ENSG00000198033	13	19747910	19755992	57	5	218623	2.9292	0.0016991	TUBA3C
ENSG00000113312	5	159436120	159492550	110	10	218623	2.9231	0.0017326	TTC1
ENSG00000035141	2	70523107	70529222	13	2	218623	2.9209	0.0017453	FAM136A
ENSG00000176046	16	28548606	28550495	3	2	218623	2.9194	0.0017538	NUPR1
ENSG00000133056	1	204391756	204463852	183	15	218623	2.9186	0.0017583	PIK3C2B
ENSG00000162676	1	92940319	92952433	5	3	218623	2.9158	0.0017737	GFI1
ENSG00000204438	6	31629006	31634060	30	10	218623	2.9105	0.0018044	GPANK1
ENSG00000176697	11	27676440	27743605	111	17	218623	2.9095	0.0018103	BDNF
ENSG00000155052	2	124782864	125672864	2631	116	218623	2.9088	0.0018142	CNTNAP5
ENSG00000204217	2	203241659	203432474	339	20	218623	2.9058	0.0018317	BMPR2
ENSG00000110756	11	18300223	18343745	113	12	218623	2.9039	0.0018428	HPS5
ENSG00000048740	10	11047259	11378674	1048	82	218623	2.9036	0.0018448	CELF2
ENSG00000112511	6	33378176	33384230	14	6	218623	2.9032	0.001847	PHF1
ENSG00000169129	10	116054583	116164515	164	31	218623	2.9013	0.0018578	AFAP1L2
ENSG00000143507	1	221874766	221915518	52	13	218623	2.8983	0.0018758	DUSP10
ENSG00000077092	3	25215823	25639423	1215	82	218623	2.8935	0.0019046	RARB
ENSG00000213337	2	97502348	97523832	24	3	218623	2.8933	0.001906	ANKRD39
ENSG00000101193	20	61569471	61576996	20	7	218623	2.8933	0.001906	GID8
ENSG00000225399	3	49297518	49298744	4	2	218623	2.8913	0.0019184	RP11-3B7.1
ENSG00000137872	15	47476298	48066420	1342	54	218623	2.8895	0.0019292	SEMA6D
ENSG00000128594	7	127667124	127672160	6	4	218623	2.8876	0.0019412	LRRC4
ENSG00000156026	10	74451889	74647452	105	13	218623	2.8862	0.0019493	MCU
ENSG00000001617	3	50192478	50226508	67	11	218623	2.8859	0.0019515	SEMA3F
ENSG00000143314	1	156707095	156711382	11	5	218623	2.8849	0.0019577	MRPL24
ENSG00000213047	1	197473878	197744826	280	24	218623	2.8832	0.0019684	DENND1B
ENSG00000135976	2	97779233	97930258	121	9	218623	2.8797	0.0019903	ANKRD36
ENSG00000164603	7	112459202	112579971	172	20	218623	2.8791	0.0019942	C7orf60
ENSG00000100354	22	40440821	40731812	321	19	218623	2.8785	0.0019978	TNRC6B
ENSG00000117523	1	171454651	171562650	241	18	218623	2.8748	0.0020216	PRRC2C
ENSG00000120616	10	32556679	32667726	245	20	218623	2.8711	0.0020454	EPC1
ENSG00000169851	4	30722037	31148422	1051	56	218623	2.8695	0.0020555	PCDH7
ENSG00000164989	9	15552895	16061661	1083	18	218623	2.8648	0.0020865	CCDC171
ENSG00000091536	17	18012020	18083116	141	17	218623	2.8641	0.002091	MYO15A
ENSG00000137731	11	117671559	117699413	71	16	218623	2.8567	0.0021403	FXYD2
ENSG00000115998	2	70377012	70475747	197	15	218623	2.8547	0.0021537	C2orf42
ENSG00000187664	19	19366450	19373605	19	3	218623	2.8534	0.0021628	HAPLN4
ENSG00000189091	16	70557691	70608820	42	13	218623	2.8528	0.0021668	SF3B3
ENSG00000158023	12	122355768	122441833	248	22	218623	2.85	0.002186	WDR66
ENSG00000170890	12	120759914	120765592	9	2	218623	2.8486	0.0021955	PLA2G1B
ENSG00000176714	2	27848506	27851879	4	2	218623	2.8481	0.0021991	CCDC121
ENSG00000106638	7	72983262	72993121	25	6	218623	2.8464	0.0022107	TBL2
ENSG00000150093	10	33189247	33294720	300	24	218623	2.8456	0.0022167	ITGB1
ENSG00000101280	20	853296	896977	114	20	218623	2.8446	0.0022232	ANGPT4
ENSG00000143977	2	70508494	70520903	24	3	218623	2.8445	0.0022238	SNRPG
ENSG00000163126	2	97490263	97523671	39	3	218623	2.844	0.0022274	ANKRD23
ENSG00000179873	19	56296770	56348166	260	34	218623	2.8432	0.0022329	NLRP11
ENSG00000117419	1	44686742	44820932	134	21	218623	2.8422	0.0022401	ERI3
ENSG00000186281	2	96687694	96705199	5	2	218623	2.8391	0.0022622	GPAT2
ENSG00000138100	2	27505260	27530307	36	8	218623	2.8389	0.0022636	TRIM54
ENSG00000123500	6	116440086	116479910	85	15	218623	2.8379	0.0022703	COL10A1
ENSG00000144161	2	112969102	113012713	63	8	218623	2.8369	0.0022779	ZC3H8
ENSG00000188227	19	37997841	38039664	68	17	218623	2.8322	0.0023117	ZNF793
ENSG00000151617	4	148402069	148466106	121	13	218623	2.8305	0.0023238	EDNRA
ENSG00000176142	3	119148347	119187677	108	14	218623	2.8282	0.0023404	TMEM39A
ENSG00000109133	4	41937137	41962589	75	7	218623	2.828	0.002342	TMEM33
ENSG00000125821	20	18568537	18744561	748	25	218623	2.8271	0.0023484	DTD1
ENSG00000237651	2	61372243	61391964	82	6	218623	2.8241	0.0023707	C2orf74
ENSG00000158169	9	97861336	98079991	96	36	218623	2.8234	0.0023758	FANCC
ENSG00000070214	9	108006903	108201452	458	24	218623	2.8233	0.0023763	SLC44A1
ENSG00000166128	15	63481668	63559981	126	19	218623	2.8222	0.0023848	RAB8B
ENSG00000048828	9	96214004	96328397	314	19	218623	2.8221	0.0023858	FAM120A
ENSG00000036448	8	1993155	2113475	940	65	218623	2.8193	0.0024067	MYOM2
ENSG00000119414	9	127908852	127952218	90	7	218623	2.8188	0.0024101	PPP6C
ENSG00000118263	2	207938861	208031991	205	38	218623	2.8151	0.0024383	KLF7
ENSG00000048052	7	18126572	19042039	1811	125	218623	2.8146	0.0024421	HDAC9
ENSG00000248713	4	100557686	100575805	42	8	218623	2.8141	0.002446	RP11-766F14.2
ENSG00000233198	9	140122018	140124090	6	3	218623	2.8137	0.0024484	RNF224
ENSG00000115073	2	98272431	98280570	15	3	218623	2.8087	0.0024871	ACTR1B
ENSG00000139645	12	56631591	56652175	21	3	218623	2.8081	0.002492	ANKRD52
ENSG00000151692	2	7057523	7208417	326	32	218623	2.8057	0.0025101	RNF144A
ENSG00000197283	6	33387847	33421466	61	16	218623	2.8052	0.0025144	SYNGAP1
ENSG00000049167	5	60169658	60240900	180	17	218623	2.8036	0.0025267	ERCC8
ENSG00000189157	4	77135193	77204933	359	21	218623	2.8025	0.0025357	FAM47E
ENSG00000204428	6	31644461	31651817	15	6	218623	2.8011	0.0025467	LY6G5C
ENSG00000229453	3	48348336	48369831	50	3	218623	2.7996	0.0025582	SPINK8
ENSG00000164853	7	1272543	1276954	6	2	218623	2.7962	0.002585	UNCX
ENSG00000189079	12	46123448	46301823	100	18	218623	2.7962	0.0025853	ARID2
ENSG00000171094	2	29415640	30144432	1885	132	218623	2.7957	0.0025891	ALK
ENSG00000144199	2	97749320	97760619	15	3	218623	2.7954	0.0025918	FAHD2B
ENSG00000166888	12	57489191	57525922	66	12	218623	2.7943	0.0026004	STAT6
ENSG00000178789	17	72517313	72527613	32	6	218623	2.7926	0.002614	CD300LB
ENSG00000204694	6	29393281	29424848	134	10	218623	2.7918	0.0026206	OR11A1
ENSG00000130758	19	40697651	40721482	15	7	218623	2.7917	0.0026214	MAP3K10
ENSG00000149295	11	113280318	113346413	165	23	218623	2.7895	0.0026395	DRD2
ENSG00000157954	7	5229819	5273457	78	16	218623	2.7876	0.0026546	WIPI2
ENSG00000165102	8	42995556	43057998	31	10	218623	2.7855	0.0026725	HGSNAT
ENSG00000076554	8	80870571	81143467	743	35	218623	2.7849	0.0026776	TPD52
ENSG00000214215	12	93096619	93102325	9	5	218623	2.7818	0.0027028	C12orf74
ENSG00000072182	2	220378892	220403494	48	10	218623	2.7814	0.0027061	ASIC4
ENSG00000095370	9	130500596	130541020	91	11	218623	2.7795	0.0027222	SH2D3C
ENSG00000108924	17	53342373	53402426	95	23	218623	2.7765	0.0027471	HLF
ENSG00000187778	12	49950327	49961936	20	4	218623	2.7762	0.0027503	MCRS1
ENSG00000158874	1	161192082	161193421	2	1	218623	2.7754	0.0027563	APOA2
ENSG00000169154	8	37791799	37797647	8	2	218623	2.7734	0.0027734	GOT1L1
ENSG00000010818	6	143072604	143266338	427	44	218623	2.7733	0.0027744	HIVEP2
ENSG00000242866	15	43891596	44010458	123	10	218623	2.7715	0.0027897	STRC
ENSG00000110844	12	49962001	50038449	99	11	218623	2.7712	0.0027926	PRPF40B
ENSG00000178201	19	57966542	57967854	2	1	218623	2.7711	0.0027935	VN1R1
ENSG00000143499	1	214454445	214510474	186	21	218623	2.7709	0.0027953	SMYD2
ENSG00000261701	16	72088522	72111145	57	11	218623	2.7678	0.0028219	HPR
ENSG00000169488	14	20443603	20444818	12	2	218623	2.767	0.0028288	OR4K15
ENSG00000204632	6	29794744	29798902	78	7	218623	2.7662	0.0028353	HLA-G
ENSG00000153064	4	102332443	102995969	1497	80	218623	2.7658	0.0028394	BANK1
ENSG00000196388	17	4891425	4900905	24	7	218623	2.7649	0.0028466	INCA1
ENSG00000188848	4	42112955	42154895	97	11	218623	2.7566	0.0029207	BEND4
ENSG00000134762	18	28569974	28622781	133	17	218623	2.756	0.0029261	DSC3
ENSG00000111481	12	54694986	54745633	39	3	218623	2.7536	0.0029474	COPZ1
ENSG00000182054	15	90626277	90645736	16	4	218623	2.7535	0.0029477	IDH2
ENSG00000165072	9	72658497	72841886	367	14	218623	2.7533	0.0029502	MAMDC2
ENSG00000143614	1	153777201	153895451	123	19	218623	2.7525	0.0029571	GATAD2B
ENSG00000144771	3	54952264	55001115	92	14	218623	2.751	0.0029709	LRTM1
ENSG00000188312	9	95087766	95382815	662	20	218623	2.7496	0.0029835	CENPP
ENSG00000175161	3	85008132	86123579	3089	53	218623	2.7493	0.0029865	CADM2
ENSG00000204421	6	31686425	31689622	8	3	218623	2.7477	0.0030004	LY6G6C
ENSG00000100116	22	38203912	38213183	22	4	218623	2.7476	0.0030017	GCAT
ENSG00000204687	6	29454474	29455738	3	1	218623	2.7472	0.0030056	MAS1L
ENSG00000135519	12	49932940	49952091	35	5	218623	2.7463	0.0030132	KCNH3
ENSG00000090263	7	140705854	140715028	13	5	218623	2.7461	0.0030154	MRPS33
ENSG00000145358	4	101107027	101111939	30	7	218623	2.7425	0.0030486	DDIT4L
ENSG00000089163	12	120740119	120751052	19	2	218623	2.7424	0.0030495	SIRT4
ENSG00000179841	14	64932217	64941221	11	4	218623	2.7412	0.0030607	AKAP5
ENSG00000169862	5	10971952	11904155	1981	163	218623	2.7402	0.0030696	CTNND2
ENSG00000128512	7	111366166	111846466	896	109	218623	2.7391	0.0030802	DOCK4
ENSG00000109158	4	46920917	46996424	225	22	218623	2.7382	0.0030885	GABRA4
ENSG00000204393	20	31175281	31196695	48	9	218623	2.7376	0.0030949	RP11-410N8.4
ENSG00000112619	6	42664340	42690312	106	11	218623	2.737	0.0031	PRPH2
ENSG00000084774	2	27440258	27466811	77	10	218623	2.7359	0.0031103	CAD
ENSG00000171282	17	79373540	79433357	114	27	218623	2.732	0.0031471	RP11-1055B8.7
ENSG00000184774	1	202789394	202796353	27	3	218623	2.732	0.0031473	RP11-480I12.4
ENSG00000140941	16	87417601	87438385	75	16	218623	2.7316	0.0031513	MAP1LC3B
ENSG00000163510	2	180809603	180871840	74	12	218623	2.7316	0.0031514	CWC22
ENSG00000109736	4	2932288	2936586	8	5	218623	2.7298	0.0031688	MFSD10
ENSG00000250641	6	31674681	31685695	32	11	218623	2.7285	0.0031813	MEGT1
ENSG00000135312	6	78171948	78173490	5	2	218623	2.7274	0.0031919	HTR1B
ENSG00000180176	11	2185159	2193107	17	4	218623	2.7272	0.0031935	TH
ENSG00000138074	2	27422455	27435826	34	7	218623	2.7268	0.0031975	SLC5A6
ENSG00000269307	19	17378227	17393775	58	10	218623	2.7266	0.0031991	CTD-2278I10.6
ENSG00000204463	6	31606805	31620482	50	14	218623	2.7257	0.003208	BAG6
ENSG00000062822	19	50887461	50921273	67	4	218623	2.7254	0.0032111	POLD1
ENSG00000110944	12	56732663	56734193	1	1	218623	2.7245	0.0032197	IL23A
ENSG00000142973	1	47223510	47285085	102	18	218623	2.7228	0.0032369	CYP4B1
ENSG00000198853	9	35490124	35561895	118	17	218623	2.72	0.0032643	RUSC2
ENSG00000189164	19	37861963	37883968	33	8	218623	2.7152	0.0033117	ZNF527
ENSG00000147421	8	28747911	28922281	91	30	218623	2.7132	0.0033316	HMBOX1
ENSG00000062485	12	56665483	56694176	52	5	218623	2.7127	0.0033369	CS
ENSG00000144451	2	214149113	215275225	2683	77	218623	2.7126	0.0033377	SPAG16
ENSG00000126264	19	36393382	36395279	4	1	218623	2.7115	0.0033492	HCST
ENSG00000223572	15	43985084	43991420	5	2	218623	2.7079	0.0033852	CKMT1A
ENSG00000168916	5	123972608	124084500	283	31	218623	2.7061	0.0034035	ZNF608
ENSG00000049618	6	157099063	157531913	875	66	218623	2.7036	0.0034297	ARID1B
ENSG00000080819	3	98239976	98312567	178	27	218623	2.7033	0.0034323	CPOX
ENSG00000152822	6	146348782	146758734	672	34	218623	2.7003	0.0034641	GRM1
ENSG00000178467	3	49027319	49044587	14	4	218623	2.7	0.0034672	P4HTM
ENSG00000204882	8	142366600	142377367	25	5	218623	2.6998	0.0034693	GPR20
ENSG00000016864	3	52728505	52740048	18	4	218623	2.6993	0.0034743	GLT8D1
ENSG00000178184	18	77915115	78005429	65	7	218623	2.6988	0.0034794	PARD6G
ENSG00000171204	11	85339629	85347580	13	5	218623	2.6987	0.0034805	TMEM126B
ENSG00000105393	19	17378159	17392058	49	9	218623	2.6982	0.0034857	BABAM1
ENSG00000157540	21	38738092	38889753	364	22	218623	2.6943	0.0035268	DYRK1A
ENSG00000135473	12	56710007	56727837	22	3	218623	2.6924	0.0035469	PAN2
ENSG00000116741	1	192778169	192781403	4	1	218623	2.6913	0.0035584	RGS2
ENSG00000136877	9	130556876	130576606	51	7	218623	2.6884	0.0035902	FPGS
ENSG00000097096	1	85622556	85666729	134	13	218623	2.6865	0.0036101	SYDE2
ENSG00000135469	12	56660642	56664750	5	3	218623	2.6834	0.0036444	COQ10A
ENSG00000240053	6	31637944	31641553	14	6	218623	2.6818	0.0036615	LY6G5B
ENSG00000171202	11	85359011	85367591	19	5	218623	2.6796	0.0036857	TMEM126A
ENSG00000115507	2	63277192	63284971	9	5	218623	2.679	0.0036924	OTX1
ENSG00000104892	19	45836692	45854778	58	11	218623	2.678	0.003703	KLC3
ENSG00000101746	18	31431064	31804916	665	40	218623	2.6769	0.0037158	NOL4
ENSG00000144785	12	56679700	56709843	59	5	218623	2.676	0.0037259	RP11-977G19.10
ENSG00000197894	4	99992132	100009952	92	10	218623	2.6756	0.0037295	ADH5
ENSG00000182674	8	73449626	73850584	1051	56	218623	2.6744	0.0037434	KCNB2
ENSG00000250588	3	158680024	159615155	1516	88	218623	2.6744	0.0037436	IQCJ-SCHIP1
ENSG00000174456	12	110465872	110511491	96	14	218623	2.6741	0.0037469	C12orf76
ENSG00000143319	1	156691683	156698591	12	6	218623	2.6738	0.0037498	ISG20L2
ENSG00000173611	9	127704887	127905785	246	19	218623	2.6726	0.0037637	SCAI
ENSG00000197863	19	37308330	37341689	48	8	218623	2.6723	0.0037666	ZNF790
ENSG00000257955	12	48413554	48419165	11	5	218623	2.6702	0.00379	RP1-228P16.5
ENSG00000164181	5	60047618	60140216	244	25	218623	2.6685	0.00381	ELOVL7
ENSG00000162415	1	45482071	45771881	565	18	218623	2.6681	0.0038137	ZSWIM5
ENSG00000187609	9	140201348	140317714	176	31	218623	2.6669	0.0038279	EXD3
ENSG00000172469	6	96025419	96057333	76	13	218623	2.6666	0.0038312	MANEA
ENSG00000263020	6	31633879	31641323	26	9	218623	2.6664	0.003834	CSNK2B-LY6G5B-1181
ENSG00000112425	6	145822719	146057160	515	17	218623	2.6657	0.0038416	EPM2A
ENSG00000178425	6	116422012	116570660	373	29	218623	2.6645	0.0038556	NT5DC1
ENSG00000135436	12	49976668	49999422	33	7	218623	2.6642	0.0038588	FAM186B
ENSG00000163939	3	52579368	52719933	347	10	218623	2.6609	0.0038972	PBRM1
ENSG00000164587	5	149822753	149829319	32	3	218623	2.6597	0.00391	RPS14
ENSG00000118492	6	146920101	147136598	306	52	218623	2.6582	0.0039283	ADGB
ENSG00000174227	4	492989	533985	139	7	218623	2.657	0.0039425	PIGG
ENSG00000140259	15	44096690	44117000	30	4	218623	2.6555	0.0039594	MFAP1
ENSG00000204424	6	31674640	31685581	31	11	218623	2.6537	0.0039809	LY6G6F
ENSG00000148948	11	40135753	41481323	3309	166	218623	2.6517	0.0040043	LRRC4C
ENSG00000167548	12	49412758	49453557	39	7	218623	2.6516	0.0040062	KMT2D
ENSG00000167004	15	44038590	44065477	36	5	218623	2.6507	0.0040162	PDIA3
ENSG00000180233	7	30323923	30452118	149	18	218623	2.6501	0.0040231	ZNRF2
ENSG00000163938	3	52715172	52728508	27	3	218623	2.6498	0.004027	GNL3
ENSG00000140968	16	85932409	85956215	41	7	218623	2.6493	0.0040333	IRF8
ENSG00000063169	19	48111453	48206533	170	18	218623	2.6492	0.0040344	GLTSCR1
ENSG00000151366	11	77779350	77791265	39	6	218623	2.6488	0.0040389	NDUFC2
ENSG00000175215	12	58213710	58240522	36	7	218623	2.6479	0.0040499	CTDSP2
ENSG00000112110	6	160210844	160219468	58	6	218623	2.6476	0.0040537	MRPL18
ENSG00000166762	15	43920701	43960316	60	7	218623	2.6474	0.0040558	CATSPER2
ENSG00000076513	12	110436991	110477568	69	11	218623	2.6451	0.0040831	ANKRD13A
ENSG00000132297	8	133073733	133123406	140	25	218623	2.6431	0.0041077	HHLA1
ENSG00000175582	11	73386683	73472182	234	23	218623	2.6408	0.0041352	RAB6A
ENSG00000143569	1	154192655	154243986	87	10	218623	2.6401	0.0041443	UBAP2L
ENSG00000140836	16	72816784	73093597	418	74	218623	2.6389	0.0041591	ZFHX3
ENSG00000128886	15	44064798	44069741	6	2	218623	2.6356	0.0041989	ELL3
ENSG00000204385	6	31830969	31846823	54	18	218623	2.6338	0.0042214	SLC44A4
ENSG00000080845	20	34894258	35157040	145	37	218623	2.6337	0.0042235	DLGAP4
ENSG00000173421	3	49235861	49295537	88	11	218623	2.6335	0.004225	CCDC36
ENSG00000101544	18	77866915	77905406	101	7	218623	2.6332	0.0042294	ADNP2
ENSG00000114902	3	52738971	52742182	6	2	218623	2.6318	0.0042462	SPCS1
ENSG00000101489	18	34823010	35146000	478	76	218623	2.6317	0.0042478	CELF4
ENSG00000198887	9	72873937	72969804	253	14	218623	2.6313	0.0042527	SMC5
ENSG00000255482	11	102337986	102369532	55	14	218623	2.6307	0.0042609	RP11-315O6.2
ENSG00000134248	1	110943871	110950564	19	5	218623	2.6278	0.0042975	LAMTOR5
ENSG00000115705	2	1377995	1547483	603	48	218623	2.6246	0.0043369	TPO
ENSG00000175662	17	17746828	17875736	195	8	218623	2.6239	0.004347	TOM1L2
ENSG00000139197	12	7341281	7371170	115	9	218623	2.623	0.0043579	PEX5
ENSG00000164142	4	152330368	152584784	562	13	218623	2.6227	0.0043615	FAM160A1
ENSG00000183617	19	3762662	3768573	12	4	218623	2.6221	0.0043691	MRPL54
ENSG00000140479	15	101840818	102065405	670	89	218623	2.6207	0.0043879	PCSK6
ENSG00000144852	3	119499331	119537332	132	20	218623	2.6193	0.0044049	NR1I2
ENSG00000267127	18	77794346	77854968	188	15	218623	2.6188	0.0044116	RP11-795F19.5
ENSG00000165810	5	180467225	180488523	80	11	218623	2.6184	0.0044173	BTNL9
ENSG00000197140	8	38964509	39142430	349	12	218623	2.6158	0.0044505	ADAM32
ENSG00000268163	19	57949338	57988904	155	12	218623	2.6129	0.0044887	AC004076.9
ENSG00000108679	17	76967320	76976191	18	6	218623	2.6113	0.0045103	LGALS3BP
ENSG00000145740	5	68389473	68426896	50	5	218623	2.6073	0.004563	SLC30A5
ENSG00000135940	2	98262503	98264846	2	1	218623	2.6057	0.0045848	COX5B
ENSG00000135452	12	58131796	58143994	19	10	218623	2.6057	0.0045849	TSPAN31
ENSG00000115194	2	27476552	27498685	40	8	218623	2.6056	0.0045859	SLC30A3
ENSG00000172955	4	100123795	100140694	36	8	218623	2.605	0.0045939	ADH6
ENSG00000075884	2	143848931	144525921	1321	74	218623	2.603	0.0046209	ARHGAP15
ENSG00000065609	6	84262599	84419410	314	20	218623	2.6025	0.0046267	SNAP91
ENSG00000101335	20	35169887	35178228	5	2	218623	2.6012	0.0046447	MYL9
ENSG00000257727	12	56703626	56710120	9	3	218623	2.6012	0.0046448	CNPY2
ENSG00000104881	19	45882892	45909607	50	14	218623	2.6001	0.00466	PPP1R13L
ENSG00000114904	3	52744800	52804965	144	10	218623	2.5962	0.0047124	NEK4
ENSG00000144021	2	96931870	96939087	6	2	218623	2.5958	0.0047182	CIAO1
ENSG00000167658	19	3976054	3985467	12	6	218623	2.5953	0.0047261	EEF2
ENSG00000140264	15	44069285	44094787	38	5	218623	2.5945	0.0047368	SERF2
ENSG00000123066	12	116395711	116715143	332	29	218623	2.5941	0.0047417	MED13L
ENSG00000008083	6	15246527	15522252	676	50	218623	2.5925	0.0047645	JARID2
ENSG00000102978	16	57496299	57505922	27	9	218623	2.5894	0.0048076	POLR2C
ENSG00000083444	1	11994262	12035595	90	8	218623	2.5887	0.004817	PLOD1
ENSG00000158887	1	161274525	161279762	9	5	218623	2.5874	0.0048349	MPZ
ENSG00000213398	16	67973653	67978034	3	2	218623	2.586	0.004855	LCAT
ENSG00000138668	4	83273651	83295656	48	4	218623	2.5859	0.0048562	HNRNPD
ENSG00000166352	11	36616051	36694823	330	11	218623	2.5849	0.0048698	C11orf74
ENSG00000064692	5	121647049	121799914	221	17	218623	2.5842	0.0048807	SNCAIP
ENSG00000143552	1	153965161	154127592	234	18	218623	2.5829	0.0048981	NUP210L
ENSG00000182952	6	26538633	26546482	23	5	218623	2.5821	0.0049095	HMGN4
ENSG00000176349	7	1878222	1889567	80	10	218623	2.5802	0.0049375	AC110781.3
ENSG00000091542	17	18086392	18113268	68	8	218623	2.5796	0.0049463	ALKBH5
ENSG00000135407	12	58191159	58212487	27	8	218623	2.579	0.0049548	AVIL
ENSG00000138459	3	112280556	112304424	71	6	218623	2.5789	0.0049562	SLC35A5
ENSG00000167657	19	3958451	3971121	6	2	218623	2.5787	0.0049584	DAPK3
ENSG00000170214	5	159343790	159399551	135	13	218623	2.5787	0.0049589	ADRA1B
ENSG00000262560	15	44064815	44091331	39	5	218623	2.5786	0.0049596	RP11-296A16.1
ENSG00000182095	7	5346421	5465045	309	49	218623	2.5769	0.0049848	TNRC18
ENSG00000168763	2	97481982	97499648	22	3	218623	2.5722	0.0050523	CNNM3
ENSG00000176994	17	18218624	18226517	32	5	218623	2.5709	0.0050718	SMCR8
ENSG00000185088	15	63418071	63450220	111	13	218623	2.5697	0.0050901	RPS27L
ENSG00000052723	1	115312100	115323306	5	2	218623	2.5693	0.0050948	SIKE1
ENSG00000128833	15	52484519	52587995	255	28	218623	2.5669	0.0051301	MYO5C
ENSG00000170382	1	204586298	204654861	169	20	218623	2.5643	0.0051697	LRRN2
ENSG00000175619	11	48238344	48239314	6	3	218623	2.5631	0.0051877	OR4B1
ENSG00000109667	4	9772777	10056560	1099	26	218623	2.5626	0.0051945	SLC2A9
ENSG00000136854	9	130374544	130457460	68	12	218623	2.5618	0.0052068	STXBP1
ENSG00000154764	3	13857755	13921618	215	34	218623	2.5616	0.0052101	WNT7A
ENSG00000235162	12	105629068	105789875	492	34	218623	2.561	0.0052188	C12orf75
ENSG00000167182	17	45973516	46006323	70	11	218623	2.5609	0.0052199	SP2
ENSG00000090863	16	74485856	74641012	492	26	218623	2.5584	0.0052583	GLG1
ENSG00000144848	3	112251356	112280893	93	6	218623	2.5578	0.005267	ATG3
ENSG00000123297	12	58176372	58201854	35	5	218623	2.5564	0.0052879	TSFM
ENSG00000163440	4	56422692	56458379	115	12	218623	2.5541	0.0053235	PDCL2
ENSG00000165617	14	59100685	59115039	24	5	218623	2.552	0.0053549	DACT1
ENSG00000186047	13	51285144	51418075	230	30	218623	2.5514	0.0053651	DLEU7
ENSG00000171962	17	17876127	17920203	75	6	218623	2.5506	0.0053776	LRRC48
ENSG00000188725	5	60453536	60458301	8	4	218623	2.5478	0.0054197	SMIM15
ENSG00000163389	3	119187785	119213555	65	12	218623	2.5469	0.0054336	POGLUT1
ENSG00000135747	1	247108849	247242113	595	26	218623	2.5468	0.0054362	ZNF670
ENSG00000237289	15	43885252	43897099	18	2	218623	2.5459	0.0054502	CKMT1B
ENSG00000138722	4	90800683	90875780	160	13	218623	2.5448	0.0054666	MMRN1
ENSG00000130307	19	17359985	17393595	117	18	218623	2.5446	0.0054708	USHBP1
ENSG00000175893	9	14611069	14693469	349	32	218623	2.5445	0.0054722	ZDHHC21
ENSG00000180992	6	44081194	44095194	45	9	218623	2.5437	0.0054837	MRPL14
ENSG00000108590	17	6546635	6554954	23	5	218623	2.5422	0.0055079	MED31
ENSG00000176771	2	133429374	134326034	1701	141	218623	2.5414	0.005521	NCKAP5
ENSG00000177731	17	18148150	18162230	14	4	218623	2.5409	0.0055289	FLII
ENSG00000231672	2	218148742	218621316	1021	55	218623	2.5401	0.0055415	DIRC3
ENSG00000178149	3	49052921	49059726	7	4	218623	2.5392	0.0055548	DALRD3
ENSG00000170801	4	8271492	8308838	109	15	218623	2.5376	0.0055807	HTRA3
ENSG00000171953	17	17880723	17942523	91	7	218623	2.5332	0.0056519	ATPAF2
ENSG00000257921	12	58166811	58180829	28	2	218623	2.5316	0.0056766	RP11-571M6.15
ENSG00000170581	12	56735381	56753939	33	3	218623	2.5298	0.0057067	STAT2
ENSG00000183688	17	289769	295730	18	5	218623	2.5288	0.005722	FAM101B
ENSG00000124490	6	49660073	49681274	59	12	218623	2.5275	0.0057434	CRISP2
ENSG00000140598	15	82422571	82555104	393	28	218623	2.5273	0.0057477	EFTUD1
ENSG00000100129	22	38244875	38285414	48	7	218623	2.5263	0.0057635	EIF3L
ENSG00000197191	9	140119087	140120763	4	2	218623	2.5256	0.0057745	C9orf169
ENSG00000063015	17	27281919	27333458	49	8	218623	2.5251	0.0057837	SEZ6
ENSG00000128298	22	38480896	38506677	45	7	218623	2.5244	0.0057947	BAIAP2L2
ENSG00000206474	6	29407083	29408731	14	3	218623	2.5244	0.0057953	OR10C1
ENSG00000114316	3	49315264	49378145	76	11	218623	2.5239	0.0058024	USP4
ENSG00000166200	15	49398268	49447858	118	15	218623	2.5226	0.0058241	COPS2
ENSG00000196305	9	94972489	95056038	218	17	218623	2.5225	0.0058257	IARS
ENSG00000172016	2	79384132	79386879	3	2	218623	2.5204	0.0058606	REG3A
ENSG00000198734	1	169483404	169555826	296	21	218623	2.5197	0.0058722	F5
ENSG00000148541	10	61005890	61122939	160	22	218623	2.516	0.0059341	FAM13C
ENSG00000176454	15	34651106	34659479	17	7	218623	2.5155	0.0059438	LPCAT4
ENSG00000120903	8	27317279	27337400	84	15	218623	2.5125	0.0059943	CHRNA2
ENSG00000181409	17	79091095	79139877	170	30	218623	2.5105	0.0060281	AATK
ENSG00000069966	15	52413117	52483566	223	21	218623	2.5104	0.0060305	GNB5
ENSG00000189167	13	32877837	32889481	18	6	218623	2.5102	0.006033	ZAR1L
ENSG00000139278	12	75874460	75897633	40	6	218623	2.5098	0.0060401	GLIPR1
ENSG00000146858	7	138710452	138720775	43	3	218623	2.5092	0.0060503	ZC3HAV1L
ENSG00000187079	11	12695969	12966298	339	39	218623	2.5075	0.0060803	TEAD1
ENSG00000167916	17	38854243	38860002	7	2	218623	2.5062	0.0061021	KRT24
ENSG00000136933	9	127962821	127996437	69	10	218623	2.5062	0.0061026	RABEPK
ENSG00000100359	22	40766595	40806293	54	6	218623	2.5056	0.0061127	SGSM3
ENSG00000120055	10	104209594	104211300	1	1	218623	2.5053	0.0061182	C10orf95
ENSG00000177990	12	63952693	64062719	430	26	218623	2.5044	0.0061331	DPY19L2
ENSG00000130699	20	60528525	60640866	300	19	218623	2.5037	0.0061456	TAF4
ENSG00000133119	13	34392186	34540695	401	25	218623	2.5032	0.0061544	RFC3
ENSG00000175806	8	9911778	10286401	1303	69	218623	2.5025	0.0061661	MSRA
ENSG00000123427	12	58165275	58176324	20	2	218623	2.5019	0.0061765	METTL21B
ENSG00000019485	11	45115564	45247734	265	24	218623	2.5019	0.0061767	PRDM11
ENSG00000104884	19	45853095	45874176	66	10	218623	2.5017	0.0061801	ERCC2
ENSG00000088280	1	23755056	23811061	135	14	218623	2.5016	0.0061822	ASAP3
ENSG00000145248	4	48485360	48491213	12	2	218623	2.5011	0.0061901	SLC10A4
ENSG00000266733	17	28884130	28890511	7	3	218623	2.499	0.0062267	TBC1D29
ENSG00000197496	20	45338126	45364965	67	10	218623	2.4978	0.0062489	SLC2A10
ENSG00000167139	15	74165949	74181555	38	8	218623	2.4977	0.0062494	TBC1D21
ENSG00000186509	11	57791353	57949088	438	31	218623	2.4965	0.0062709	OR9Q1
ENSG00000188229	9	140135665	140138159	2	1	218623	2.4957	0.006285	TUBB4B
ENSG00000141034	17	17942606	17971718	51	4	218623	2.4921	0.0063496	GID4
ENSG00000158710	1	159887897	159895522	18	7	218623	2.4917	0.006356	TAGLN2
ENSG00000135248	7	128349115	128371797	100	20	218623	2.4913	0.0063631	FAM71F1
ENSG00000166451	16	81040103	81066719	89	6	218623	2.4904	0.0063796	CENPN
ENSG00000173273	8	9413424	9639856	822	17	218623	2.4889	0.0064078	TNKS
ENSG00000196367	7	98475556	98610866	152	14	218623	2.4887	0.0064099	TRRAP
ENSG00000133597	7	140372953	140396061	29	4	218623	2.4879	0.0064257	ADCK2
ENSG00000145868	5	147763498	147822399	52	3	218623	2.4868	0.0064448	FBXO38
ENSG00000253207	8	114612539	114629187	37	7	218623	2.4865	0.0064507	RP11-67H2.1
ENSG00000089775	14	64915824	64971931	129	9	218623	2.4863	0.0064539	ZBTB25
ENSG00000175097	11	36597124	36619829	71	7	218623	2.4847	0.0064827	RAG2
ENSG00000146453	6	160221298	160241736	41	12	218623	2.4843	0.0064905	PNLDC1
ENSG00000176974	17	18231187	18266856	105	10	218623	2.4832	0.0065101	SHMT1
ENSG00000104043	15	50150435	50475014	931	56	218623	2.4831	0.0065131	ATP8B4
ENSG00000259112	11	77728017	77790911	251	19	218623	2.4829	0.0065151	NDUFC2-KCTD14
ENSG00000186298	12	111157485	111180744	39	6	218623	2.4821	0.0065299	PPP1CC
ENSG00000163297	4	80822303	81046608	506	24	218623	2.4802	0.0065652	ANTXR2
ENSG00000131051	20	34291531	34330234	124	7	218623	2.4786	0.0065953	RBM39
ENSG00000189144	19	38226734	38307940	124	17	218623	2.4786	0.0065955	ZNF573
ENSG00000242028	15	44088340	44095241	7	3	218623	2.4782	0.0066018	HYPK
ENSG00000140830	16	72078188	72128330	148	18	218623	2.4768	0.0066279	TXNL4B
ENSG00000187581	14	93813537	93814702	9	3	218623	2.4765	0.0066345	COX8C
ENSG00000143162	1	167498914	167523004	85	12	218623	2.476	0.0066429	CREG1
ENSG00000164944	8	95499921	95565757	298	17	218623	2.4759	0.0066442	KIAA1429
ENSG00000111231	12	110890289	110907073	29	6	218623	2.4743	0.0066743	GPN3
ENSG00000198130	2	191054461	191208919	375	11	218623	2.4734	0.0066926	HIBCH
ENSG00000166736	11	113845603	113861035	43	11	218623	2.473	0.0066998	HTR3A
ENSG00000168273	3	52568029	52613253	109	10	218623	2.4717	0.0067239	SMIM4
ENSG00000136044	12	105567074	105630016	180	21	218623	2.4703	0.0067506	APPL2
ENSG00000197903	6	27106073	27114619	14	5	218623	2.4698	0.0067586	HIST1H2BK
ENSG00000079739	1	64058947	64125916	157	27	218623	2.4689	0.0067757	PGM1
ENSG00000198722	9	35161999	35405335	339	23	218623	2.4682	0.006789	UNC13B
ENSG00000187624	17	260118	273510	44	8	218623	2.4677	0.0067987	C17orf97
ENSG00000204439	6	31626075	31628549	6	4	218623	2.4671	0.0068099	C6orf47
ENSG00000008838	17	38175350	38217468	75	11	218623	2.4667	0.0068176	MED24
ENSG00000104299	8	28625178	28747759	168	16	218623	2.4653	0.0068449	INTS9
ENSG00000269514	12	48592170	48595814	26	3	218623	2.4651	0.0068489	DKFZP779L1853
ENSG00000088367	20	34679426	34820721	113	14	218623	2.4646	0.0068591	EPB41L1
ENSG00000102893	16	47495034	47735434	145	8	218623	2.4633	0.0068837	PHKB
ENSG00000186513	11	57957906	57958990	4	1	218623	2.4613	0.0069217	OR9Q2
ENSG00000255552	6	31679548	31681842	3	2	218623	2.459	0.0069667	LY6G6E
ENSG00000198053	20	1875154	1920543	98	17	218623	2.4585	0.0069753	SIRPA
ENSG00000182223	4	48492269	48496406	16	4	218623	2.4585	0.0069765	ZAR1
ENSG00000168014	11	73723763	73882255	367	17	218623	2.4582	0.0069817	C2CD3
ENSG00000081138	18	63417488	63548638	426	19	218623	2.4581	0.0069835	CDH7
ENSG00000118557	16	72146056	72210777	175	19	218623	2.4579	0.0069879	PMFBP1
ENSG00000115085	2	98330023	98356325	58	9	218623	2.4574	0.0069977	ZAP70
ENSG00000172381	11	57798402	57799403	5	2	218623	2.4549	0.0070471	OR6Q1
ENSG00000198060	10	94050920	94113721	81	9	218623	2.4534	0.0070755	2022-03-05
ENSG00000172640	12	48596081	48597170	12	2	218623	2.451	0.0071237	OR10AD1
ENSG00000164129	4	164265091	164273086	18	3	218623	2.4509	0.007124	NPY5R
ENSG00000159217	17	47074774	47133012	91	15	218623	2.4509	0.0071244	IGF2BP1
ENSG00000176937	11	4824663	4825847	5	2	218623	2.4484	0.0071747	OR52R1
ENSG00000171466	19	9759330	9785776	54	5	218623	2.4458	0.0072273	ZNF562
ENSG00000135919	2	224839829	224904036	205	26	218623	2.4441	0.0072608	SERPINE2
ENSG00000134686	1	33789224	33896653	217	29	218623	2.4434	0.0072742	PHC2
ENSG00000104055	15	43524793	43559055	52	7	218623	2.4427	0.0072882	TGM5
ENSG00000135736	16	57546090	57570511	70	14	218623	2.4425	0.0072934	CCDC102A
ENSG00000239900	22	40742507	40786467	50	8	218623	2.4423	0.0072971	ADSL
ENSG00000118496	6	146114638	146135889	38	7	218623	2.4421	0.0073008	FBXO30
ENSG00000171872	1	44584522	44600812	52	11	218623	2.4416	0.0073103	KLF17
ENSG00000170396	2	185463093	185804219	670	25	218623	2.4392	0.0073605	ZNF804A
ENSG00000108591	17	17991200	18011285	36	5	218623	2.4388	0.0073679	DRG2
ENSG00000084453	12	21417534	21572528	608	34	218623	2.4376	0.0073924	SLCO1A2
ENSG00000196711	8	53446597	53478067	46	6	218623	2.4364	0.0074175	FAM150A
ENSG00000139218	12	46312914	46385903	88	13	218623	2.4364	0.0074176	SCAF11
ENSG00000157782	12	121078355	121105127	67	15	218623	2.4361	0.007423	CABP1
ENSG00000132376	17	1397865	1420182	79	10	218623	2.4352	0.0074415	INPP5K
ENSG00000075568	2	98372799	98612388	468	22	218623	2.4345	0.0074566	TMEM131
ENSG00000112972	5	43289497	43313614	56	5	218623	2.4342	0.0074624	HMGCS1
ENSG00000148053	9	87283466	87638505	864	55	218623	2.4342	0.0074629	NTRK2
ENSG00000169717	1	2938046	2939465	4	2	218623	2.433	0.0074882	ACTRT2
ENSG00000177302	17	18174742	18218321	94	8	218623	2.4302	0.0075456	TOP3A
ENSG00000182985	11	115039938	115375675	477	53	218623	2.43	0.00755	CADM1
ENSG00000111012	12	58156117	58162769	6	2	218623	2.4262	0.0076298	CYP27B1
ENSG00000139644	12	50101508	50158717	183	11	218623	2.4259	0.007636	TMBIM6
ENSG00000198218	3	49067140	49131796	72	12	218623	2.4249	0.0076573	QRICH1
ENSG00000143368	1	149895209	149900236	12	2	218623	2.4236	0.0076847	SF3B4
ENSG00000145029	3	49460379	49466759	8	4	218623	2.4235	0.0076849	NICN1
ENSG00000196141	2	201170604	201346986	386	43	218623	2.423	0.0076966	SPATS2L
ENSG00000139219	12	48366748	48398269	70	8	218623	2.4226	0.0077046	COL2A1
ENSG00000204599	6	30294256	30311506	45	12	218623	2.4199	0.0077629	TRIM39
ENSG00000173614	1	10003486	10045559	80	10	218623	2.4174	0.0078149	NMNAT1
ENSG00000161791	12	50031724	50101948	114	9	218623	2.4168	0.007829	FMNL3
ENSG00000179593	17	7942335	7952452	37	9	218623	2.4166	0.0078332	ALOX15B
ENSG00000129315	12	49082247	49110681	59	8	218623	2.4155	0.0078569	CCNT1
ENSG00000105967	7	115575202	115799950	557	28	218623	2.4151	0.0078647	TFEC
ENSG00000137575	8	59465483	59495419	53	3	218623	2.4148	0.0078725	SDCBP
ENSG00000168314	3	39508689	39570970	299	7	218623	2.4147	0.0078745	MOBP
ENSG00000175040	3	142838173	142841800	5	2	218623	2.4133	0.0079051	CHST2
ENSG00000188283	19	37708828	37734828	37	7	218623	2.4126	0.0079195	ZNF383
ENSG00000171222	20	34541539	34547394	15	3	218623	2.4116	0.0079414	SCAND1
ENSG00000124006	2	220415451	220436581	57	10	218623	2.4091	0.0079957	OBSL1
ENSG00000122188	1	203734304	203745361	33	4	218623	2.409	0.0079985	LAX1
ENSG00000138136	10	102986733	102989551	2	1	218623	2.4086	0.0080066	LBX1
ENSG00000131149	16	85645015	85709810	73	26	218623	2.4079	0.0080215	GSE1
ENSG00000197157	7	127292234	127732661	445	47	218623	2.4051	0.0080831	SND1
ENSG00000196511	7	144149034	144533488	943	47	218623	2.4024	0.0081431	TPK1
ENSG00000170727	8	145486055	145515082	13	4	218623	2.4021	0.0081505	BOP1
ENSG00000172239	5	43526369	43557860	75	8	218623	2.4017	0.00816	PAIP1
ENSG00000153234	2	157180944	157198860	13	5	218623	2.4014	0.0081655	NR4A2
ENSG00000101463	20	24449835	24647252	273	37	218623	2.4003	0.0081915	SYNDIG1
ENSG00000186998	22	29601840	29655586	115	19	218623	2.3999	0.0081988	EMID1
ENSG00000221883	3	48955221	48956818	2	1	218623	2.3987	0.0082274	ARIH2OS
ENSG00000066379	6	30026676	30032686	30	8	218623	2.3959	0.0082889	ZNRD1
ENSG00000162365	1	47603107	47615413	47	5	218623	2.3958	0.0082921	CYP4A22
ENSG00000164061	3	49591922	49708978	176	16	218623	2.3941	0.0083308	BSN
ENSG00000196792	14	31363005	31495607	187	20	218623	2.3928	0.0083597	STRN3
ENSG00000100139	22	38301664	38338829	48	9	218623	2.3914	0.0083929	MICALL1
ENSG00000198440	19	56909335	56947404	28	9	218623	2.3913	0.0083952	ZNF583
ENSG00000175581	11	73498361	73576178	290	18	218623	2.3904	0.008415	MRPL48
ENSG00000143032	1	91177096	91182794	9	6	218623	2.3901	0.0084213	BARHL2
ENSG00000106410	7	144094333	144107320	16	3	218623	2.3869	0.0084946	NOBOX
ENSG00000113758	5	176883609	176901402	19	5	218623	2.3847	0.0085467	DBN1
ENSG00000250673	4	147145709	147150208	4	2	218623	2.3842	0.0085579	RP11-6L6.2
ENSG00000104957	19	13842574	13874110	63	9	218623	2.3834	0.008577	CCDC130
ENSG00000136297	7	4945620	4998844	122	16	218623	2.3822	0.0086046	MMD2
ENSG00000124532	6	24403153	24425810	125	10	218623	2.3811	0.008631	MRS2
ENSG00000153885	19	34286838	34306668	54	16	218623	2.3808	0.0086383	KCTD15
ENSG00000149084	11	43577986	43878167	545	33	218623	2.3787	0.0086865	HSD17B12
ENSG00000228727	6	31730576	31732628	5	3	218623	2.3763	0.0087432	SAPCD1
ENSG00000168243	1	235710987	235814054	157	28	218623	2.376	0.0087502	GNG4
ENSG00000196437	19	37902057	37960177	109	15	218623	2.3755	0.0087622	ZNF569
ENSG00000166275	10	104613980	104624718	27	7	218623	2.3753	0.0087677	C10orf32
ENSG00000162928	2	61244360	61279125	66	13	218623	2.3739	0.0088011	PEX13
ENSG00000134198	1	115590632	115632121	134	22	218623	2.3736	0.0088073	TSPAN2
ENSG00000108509	17	4871287	4890960	58	12	218623	2.3732	0.0088181	CAMTA2
ENSG00000067560	3	49396578	49450431	108	10	218623	2.37	0.0088951	RHOA
ENSG00000142534	19	49999622	50002946	9	2	218623	2.3687	0.0089246	RPS11
ENSG00000162924	2	61108656	61158745	82	19	218623	2.3685	0.0089311	REL
ENSG00000129158	11	17809595	18034709	335	36	218623	2.3678	0.0089466	SERGEF
ENSG00000163633	4	87797358	87857354	164	15	218623	2.367	0.0089658	C4orf36
ENSG00000196850	12	110969120	111021125	48	8	218623	2.3663	0.0089841	PPTC7
ENSG00000214944	5	72921983	73237818	825	56	218623	2.3655	0.0090036	ARHGEF28
ENSG00000205269	6	11537938	11583757	160	17	218623	2.3654	0.0090048	TMEM170B
ENSG00000151067	12	2079952	2802108	1629	143	218623	2.3648	0.0090208	CACNA1C
ENSG00000113645	5	167718656	167899308	411	56	218623	2.3645	0.009026	WWC1
ENSG00000118523	6	132269316	132272513	4	2	218623	2.364	0.0090397	CTGF
ENSG00000214946	17	15635561	15649476	14	4	218623	2.3634	0.0090552	TBC1D26
ENSG00000196418	1	247285277	247335318	170	14	218623	2.3623	0.0090813	ZNF124
ENSG00000124635	6	27093676	27100541	16	6	218623	2.3619	0.0090907	HIST1H2BJ
ENSG00000187726	11	73661364	73681411	80	13	218623	2.3615	0.0091016	DNAJB13
ENSG00000108344	17	38137050	38154213	74	8	218623	2.3614	0.0091039	PSMD3
ENSG00000180785	11	4664650	4676718	49	8	218623	2.3612	0.0091071	OR51E1
ENSG00000170837	3	71803201	71805647	2	1	218623	2.3586	0.0091714	GPR27
ENSG00000159063	11	77811982	77850706	249	9	218623	2.3579	0.0091902	ALG8
ENSG00000155886	9	19507450	19786926	624	52	218623	2.3575	0.0092	SLC24A2
ENSG00000073169	22	50639408	50656045	51	12	218623	2.3562	0.009231	SELO
ENSG00000134575	11	47260853	47270457	27	5	218623	2.3562	0.0092312	ACP2
ENSG00000114988	2	97371666	97405801	42	5	218623	2.3561	0.0092334	LMAN2L
ENSG00000215788	1	6521211	6526255	11	3	218623	2.3556	0.0092469	TNFRSF25
ENSG00000164024	4	99916771	99983964	171	11	218623	2.3552	0.0092568	METAP1
ENSG00000117016	1	41086351	41131329	76	14	218623	2.3544	0.0092758	RIMS3
ENSG00000109762	4	186125391	186291339	497	29	218623	2.3544	0.009276	SNX25
ENSG00000169629	2	113127669	113192065	18	7	218623	2.3518	0.0093421	RGPD8
ENSG00000144285	2	166845670	166984523	446	26	218623	2.3514	0.0093519	SCN1A
ENSG00000153404	5	140373	190085	168	12	218623	2.3511	0.0093583	PLEKHG4B
ENSG00000177479	3	48956254	49023815	72	11	218623	2.3499	0.0093884	ARIH2
ENSG00000162302	11	64126620	64139687	25	3	218623	2.3497	0.0093935	RPS6KA4
ENSG00000159231	21	37507210	37518864	56	7	218623	2.3486	0.009422	CBR3
ENSG00000165219	9	128024073	128129486	78	21	218623	2.3456	0.0094983	GAPVD1
ENSG00000255284	11	777578	784297	14	5	218623	2.3452	0.0095074	AP006621.5
ENSG00000114923	2	220492049	220506702	16	5	218623	2.3445	0.0095267	SLC4A3
ENSG00000172774	11	57982217	57983195	9	2	218623	2.3423	0.0095839	OR1S1
ENSG00000121152	2	97001525	97039583	39	6	218623	2.3405	0.009628	NCAPH
ENSG00000144406	2	210636717	210864024	398	21	218623	2.3393	0.0096599	UNC80
ENSG00000037897	12	58162254	58166576	6	2	218623	2.3384	0.0096841	METTL1
ENSG00000185361	19	4639530	4655580	51	11	218623	2.3374	0.0097089	TNFAIP8L1
ENSG00000235750	1	175126123	175162135	113	12	218623	2.3373	0.0097119	KIAA0040
ENSG00000158158	2	97426639	97477628	66	6	218623	2.3362	0.0097412	CNNM4
ENSG00000096006	6	49695097	49712150	51	9	218623	2.3357	0.0097547	CRISP3
ENSG00000164808	8	48173167	48648868	165	38	218623	2.3355	0.0097589	SPIDR
ENSG00000104219	8	17013538	17082308	202	30	218623	2.3353	0.0097627	ZDHHC2
ENSG00000086827	11	113603909	113644533	110	12	218623	2.3349	0.0097755	ZW10
ENSG00000102466	13	102372134	103054124	1487	119	218623	2.3346	0.0097827	FGF14
ENSG00000185028	5	191626	195468	10	3	218623	2.3338	0.0098023	LRRC14B
ENSG00000100994	20	25228705	25278650	130	10	218623	2.3321	0.0098474	PYGB
ENSG00000204950	11	61276272	61278482	5	1	218623	2.3319	0.0098539	LRRC10B
ENSG00000084444	12	13197218	13295455	150	25	218623	2.3309	0.0098788	KIAA1467
ENSG00000143367	1	151512781	151556059	47	13	218623	2.3303	0.0098951	TUFT1
ENSG00000162441	1	9982173	10003465	50	8	218623	2.3302	0.0098986	LZIC
ENSG00000124249	20	43374421	43379675	10	4	218623	2.3293	0.0099228	KCNK15
ENSG00000213892	19	45202421	45213986	28	8	218623	2.3284	0.0099453	CEACAM16
ENSG00000177595	11	799179	809753	12	8	218623	2.3274	0.0099709	PIDD
ENSG00000081479	2	169983619	170219195	613	62	218623	2.3259	0.010011	LRP2
ENSG00000103460	16	52471917	52581714	122	30	218623	2.3259	0.010011	TOX3
ENSG00000204435	6	31633013	31638120	21	8	218623	2.3259	0.010013	CSNK2B
ENSG00000122986	12	111065646	111142755	96	7	218623	2.3248	0.010042	HVCN1
ENSG00000078687	17	76000249	76104916	193	22	218623	2.3237	0.010072	TNRC6C
ENSG00000166349	11	36532259	36614706	176	20	218623	2.3235	0.010077	RAG1
ENSG00000267270	18	77905807	77936315	43	4	218623	2.3223	0.010108	AC139100.2
ENSG00000131899	17	18128901	18148189	31	4	218623	2.3212	0.010137	LLGL1
ENSG00000168702	2	140988992	142889270	7899	237	218623	2.3211	0.010141	LRP1B
ENSG00000178935	19	58315209	58326281	23	5	218623	2.321	0.010145	ZNF552
ENSG00000167767	12	52562780	52585784	26	10	218623	2.3209	0.010146	KRT80
ENSG00000268488	15	44075041	44075231	2	1	218623	2.3205	0.010156	AC018512.1
ENSG00000070759	1	45809555	45956872	258	13	218623	2.3201	0.010167	TESK2
ENSG00000014914	1	149900543	149908791	16	2	218623	2.3181	0.010223	MTMR11
ENSG00000122779	7	138145079	138274738	158	21	218623	2.3154	0.010295	TRIM24
ENSG00000198765	1	115397424	115537991	297	20	218623	2.315	0.010307	SYCP1
ENSG00000171469	19	9715356	9732075	4	2	218623	2.3146	0.010318	ZNF561
ENSG00000169184	22	28144265	28197486	68	29	218623	2.3146	0.010318	MN1
ENSG00000055957	3	52811603	52826078	40	4	218623	2.314	0.010335	ITIH1
ENSG00000074276	5	175969512	176022975	167	17	218623	2.3134	0.01035	CDHR2
ENSG00000182319	8	8175258	8244008	226	31	218623	2.313	0.010362	SGK223
ENSG00000150394	16	61681146	62070939	679	51	218623	2.3128	0.010366	CDH8
ENSG00000184564	13	86366925	86373623	25	3	218623	2.3126	0.010373	SLITRK6
ENSG00000169288	4	78783674	78873944	201	14	218623	2.312	0.010389	MRPL1
ENSG00000090266	7	140390577	140422590	49	5	218623	2.3117	0.010396	NDUFB2
ENSG00000268000	19	50003781	50004614	2	1	218623	2.311	0.010417	hsa-mir-150
ENSG00000171817	19	38042308	38104998	144	16	218623	2.3108	0.010421	ZNF540
ENSG00000175485	11	6220376	6221489	5	2	218623	2.3104	0.010432	OR52W1
ENSG00000156273	21	30566392	31003071	622	48	218623	2.3094	0.01046	BACH1
ENSG00000145194	3	183967438	184010819	97	14	218623	2.3093	0.010465	ECE2
ENSG00000165443	10	60936350	61007534	110	6	218623	2.3091	0.010469	PHYHIPL
ENSG00000185942	8	63161150	63912211	2112	61	218623	2.3088	0.010478	NKAIN3
ENSG00000109794	4	187025573	187093821	153	26	218623	2.3083	0.010492	FAM149A
ENSG00000168411	16	74655292	74700779	179	18	218623	2.308	0.0105	RFWD3
ENSG00000177981	12	48541571	48574996	76	10	218623	2.3075	0.010513	ASB8
ENSG00000139620	12	49047184	49076021	68	8	218623	2.3032	0.010635	KANSL2
ENSG00000177106	11	694438	727727	90	23	218623	2.3018	0.010672	EPS8L2
ENSG00000138613	15	63568217	63601325	70	14	218623	2.301	0.010697	APH1B
ENSG00000158050	2	96808905	96811179	2	1	218623	2.3007	0.010703	DUSP2
ENSG00000107295	9	17579080	17797127	819	52	218623	2.3005	0.01071	SH3GL2
ENSG00000154162	5	21750782	22853731	2354	101	218623	2.2978	0.010786	CDH12
ENSG00000136944	9	129376722	129463311	243	38	218623	2.2973	0.010801	LMX1B
ENSG00000139436	12	110367607	110434194	118	12	218623	2.2968	0.010815	GIT2
ENSG00000180891	17	55938604	56032684	127	32	218623	2.2928	0.010931	CUEDC1
ENSG00000145779	5	118604387	118735383	490	36	218623	2.292	0.010952	TNFAIP8
ENSG00000162888	1	206664449	206671061	29	7	218623	2.2901	0.011007	C1orf147
ENSG00000139508	13	29274201	29293107	18	3	218623	2.29	0.011011	SLC46A3
ENSG00000115942	2	201773696	201828403	83	11	218623	2.2893	0.01103	ORC2
ENSG00000100142	22	38348614	38437922	42	11	218623	2.2891	0.011038	POLR2F
ENSG00000273266	12	54447661	54449814	3	2	218623	2.2882	0.011064	HOXC4
ENSG00000139746	13	79885962	79980612	276	7	218623	2.288	0.011068	RBM26
ENSG00000171772	10	135367404	135382876	102	2	218623	2.2876	0.01108	SYCE1
ENSG00000165556	13	28536274	28545276	7	4	218623	2.2876	0.011082	CDX2
ENSG00000134532	12	23682440	24103966	825	97	218623	2.286	0.011128	SOX5
ENSG00000116514	1	33402046	33430286	59	7	218623	2.2857	0.011137	RNF19B
ENSG00000196588	22	40806285	41032706	364	12	218623	2.2857	0.011137	MKL1
ENSG00000177707	3	110788918	110994410	453	38	218623	2.2855	0.011143	PVRL3
ENSG00000146192	6	36973422	36996846	61	18	218623	2.2838	0.011192	FGD2
ENSG00000198911	22	42229109	42303312	184	23	218623	2.2833	0.011207	SREBF2
ENSG00000255245	11	117690878	117747382	50	22	218623	2.2828	0.011222	FXYD6-FXYD2
ENSG00000168056	11	65306276	65326401	32	8	218623	2.2822	0.01124	LTBP3
ENSG00000189030	1	156268415	156269428	2	1	218623	2.2818	0.01125	VHLL
ENSG00000146414	6	146185381	146285559	44	15	218623	2.2818	0.01125	SHPRH
ENSG00000205147	19	4041127	4043154	4	2	218623	2.2812	0.011269	AC016586.1
ENSG00000133302	5	93954052	94075141	369	18	218623	2.2811	0.01127	ANKRD32
ENSG00000159164	1	149874870	149889434	13	2	218623	2.2799	0.011307	SV2A
ENSG00000054654	14	64319683	64693165	979	49	218623	2.2799	0.011307	SYNE2
ENSG00000164574	5	153570290	153800544	800	51	218623	2.2784	0.011352	GALNT10
ENSG00000084073	1	40723779	40759856	28	7	218623	2.2781	0.011359	ZMPSTE24
ENSG00000118513	6	135502453	135540311	41	9	218623	2.2781	0.01136	MYB
ENSG00000146005	5	139175406	139224051	81	9	218623	2.2776	0.011376	PSD2
ENSG00000102471	13	80055287	80130210	122	12	218623	2.2763	0.011415	NDFIP2
ENSG00000103121	16	81009698	81053875	245	8	218623	2.2761	0.011419	CMC2
ENSG00000113319	5	80256491	80525975	553	72	218623	2.2761	0.011421	RASGRF2
ENSG00000165188	9	116059373	116065656	23	5	218623	2.2754	0.01144	RNF183
ENSG00000121691	11	34460472	34493609	74	9	218623	2.2742	0.011476	CAT
ENSG00000124557	6	26501449	26510650	22	4	218623	2.2698	0.01161	BTN1A1
ENSG00000115648	2	238394071	238463961	355	17	218623	2.2666	0.011707	MLPH
ENSG00000166448	7	98444111	98468394	29	5	218623	2.2662	0.011718	TMEM130
ENSG00000166682	11	113558272	113577095	63	11	218623	2.2651	0.011754	TMPRSS5
ENSG00000174502	1	205882176	205912588	113	15	218623	2.2645	0.011772	SLC26A9
ENSG00000243646	21	34638663	34669539	66	8	218623	2.2635	0.011802	IL10RB
ENSG00000151812	14	58030640	58448912	1288	71	218623	2.2632	0.011812	SLC35F4
ENSG00000079387	12	48436681	48500091	179	16	218623	2.2594	0.01193	SENP1
ENSG00000138942	22	31556168	31603005	119	15	218623	2.2582	0.011966	RNF185
ENSG00000221932	11	124789146	124790573	2	1	218623	2.258	0.011971	HEPN1
ENSG00000128342	22	30636436	30642840	6	3	218623	2.2575	0.011988	LIF
ENSG00000005884	17	48133332	48167845	63	10	218623	2.2574	0.011992	ITGA3
ENSG00000234545	7	92190107	92219708	73	10	218623	2.257	0.012005	FAM133B
ENSG00000172493	4	87856154	88062206	506	30	218623	2.2567	0.012013	AFF1
ENSG00000143466	1	206643791	206670223	81	18	218623	2.2567	0.012014	IKBKE
ENSG00000099624	19	1241749	1244824	1	1	218623	2.2561	0.012032	ATP5D
ENSG00000176909	19	49215999	49222978	20	4	218623	2.2551	0.012065	MAMSTR
ENSG00000163092	2	167744997	168116263	1379	34	218623	2.2534	0.012116	XIRP2
ENSG00000213996	19	19375173	19384200	24	5	218623	2.2531	0.012127	TM6SF2
ENSG00000133059	1	205111632	205180727	178	13	218623	2.2515	0.012177	DSTYK
ENSG00000105642	19	18062102	18110889	97	18	218623	2.2509	0.012197	KCNN1
ENSG00000136939	9	125486269	125487204	1	1	218623	2.2491	0.012253	OR1L4
ENSG00000109572	4	170533784	170644824	193	17	218623	2.2464	0.01234	CLCN3
ENSG00000180479	19	38045684	38085673	102	12	218623	2.2445	0.012401	ZNF571
ENSG00000204252	6	32971955	32977389	41	11	218623	2.2426	0.012462	HLA-DOA
ENSG00000157353	16	70488324	70514177	22	11	218623	2.2424	0.012468	FUK
ENSG00000204619	6	30034486	30038110	16	5	218623	2.242	0.012482	PPP1R11
ENSG00000204237	17	79632066	79633665	3	2	218623	2.2417	0.012489	OXLD1
ENSG00000152467	19	58545400	58565999	26	5	218623	2.2409	0.012515	ZSCAN1
ENSG00000162727	1	248308450	248309388	3	1	218623	2.2407	0.012523	OR2M5
ENSG00000158373	6	26158349	26171577	20	5	218623	2.2399	0.012549	HIST1H2BD
ENSG00000176547	11	48346472	48347507	2	1	218623	2.2396	0.012558	OR4C3
ENSG00000041353	18	52385091	52562747	422	26	218623	2.2384	0.012599	RAB27B
ENSG00000005700	6	82879700	82957471	215	10	218623	2.238	0.01261	IBTK
ENSG00000106066	7	29034847	29235067	583	61	218623	2.2362	0.012669	CPVL
ENSG00000110693	11	15987995	16761138	1144	53	218623	2.2347	0.012719	SOX6
ENSG00000105221	19	40736224	40791443	82	15	218623	2.233	0.012776	AKT2
ENSG00000169733	17	80005778	80009707	17	2	218623	2.2323	0.012797	RFNG
ENSG00000186628	15	83424114	83474822	118	17	218623	2.232	0.012806	FSD2
ENSG00000129235	17	6544078	6547861	10	2	218623	2.2319	0.012811	TXNDC17
ENSG00000114302	3	48782030	48885279	92	14	218623	2.2294	0.012893	PRKAR2A
ENSG00000173281	8	8993765	9009084	47	7	218623	2.2291	0.012902	PPP1R3B
ENSG00000230055	17	36886488	36891297	5	2	218623	2.228	0.01294	CISD3
ENSG00000075539	4	48499378	48782339	311	27	218623	2.2278	0.012945	FRYL
ENSG00000155975	8	17104080	17159936	194	25	218623	2.2265	0.012989	VPS37A
ENSG00000139826	13	108870727	108886603	35	4	218623	2.2259	0.013011	ABHD13
ENSG00000164323	4	186080819	186130658	161	11	218623	2.2248	0.013046	KIAA1430
ENSG00000108819	17	48211104	48227991	23	9	218623	2.2249	0.013046	PPP1R9B
ENSG00000087274	4	2845584	2931803	130	16	218623	2.2246	0.013053	ADD1
ENSG00000128310	22	38219389	38221502	4	2	218623	2.2245	0.013058	GALR3
ENSG00000114439	3	107241783	107530171	509	30	218623	2.2239	0.013079	BBX
ENSG00000198920	17	6481468	6544247	174	17	218623	2.2237	0.013084	KIAA0753
ENSG00000163032	2	17720393	17838285	379	13	218623	2.2227	0.013119	VSNL1
ENSG00000114125	3	141457046	141466402	32	4	218623	2.2223	0.013132	RNF7
ENSG00000136807	9	130547958	130553066	12	3	218623	2.2223	0.013132	CDK9
ENSG00000070961	12	89981828	90103077	162	22	218623	2.2221	0.013137	ATP2B1
ENSG00000023228	2	206979541	207024327	142	12	218623	2.222	0.01314	NDUFS1
ENSG00000107954	10	105253736	105352309	171	29	218623	2.2207	0.013184	NEURL1
ENSG00000064012	2	202098166	202152434	168	25	218623	2.218	0.013277	CASP8
ENSG00000164199	5	89825161	90460038	1537	68	218623	2.2161	0.013343	GPR98
ENSG00000101191	20	61509090	61569304	133	22	218623	2.2158	0.013353	DIDO1
ENSG00000003402	2	201980827	202041410	164	17	218623	2.2156	0.013361	CFLAR
ENSG00000169762	4	16162128	16229033	247	24	218623	2.2135	0.013432	TAPT1
ENSG00000219438	22	48885272	49246724	1569	116	218623	2.2134	0.013435	FAM19A5
ENSG00000135114	12	121458095	121477045	42	13	218623	2.2124	0.01347	OASL
ENSG00000173376	4	121956768	121994176	99	16	218623	2.2122	0.013476	NDNF
ENSG00000108439	17	46018872	46025654	16	6	218623	2.2114	0.013505	PNPO
ENSG00000021461	7	99425636	99463718	91	8	218623	2.2108	0.013524	CYP3A43
ENSG00000198807	14	37126773	37148920	46	11	218623	2.2107	0.01353	PAX9
ENSG00000144036	2	72403113	73053170	852	19	218623	2.2081	0.01362	EXOC6B
ENSG00000204947	7	148799876	148823438	62	8	218623	2.2071	0.013654	ZNF425
ENSG00000120725	5	138282409	138629246	284	26	218623	2.2063	0.013681	SIL1
ENSG00000184489	8	142402093	142441620	45	11	218623	2.2045	0.013744	PTP4A3
ENSG00000137142	9	38408991	38424444	24	8	218623	2.204	0.013764	IGFBPL1
ENSG00000186280	11	94706845	94732682	36	8	218623	2.2026	0.013811	KDM4D
ENSG00000038427	5	82767284	82878122	212	37	218623	2.2025	0.013814	VCAN
ENSG00000178537	3	48894369	48936426	41	7	218623	2.2025	0.013817	SLC25A20
ENSG00000139437	12	110338069	110421646	162	13	218623	2.2019	0.013837	TCHP
ENSG00000085365	5	77656339	77776562	180	15	218623	2.2004	0.01389	SCAMP1
ENSG00000056661	17	36890150	36906070	26	8	218623	2.1985	0.013957	PCGF2
ENSG00000169871	7	100728720	100735017	17	5	218623	2.1967	0.01402	TRIM56
ENSG00000130649	10	135333910	135374724	161	8	218623	2.196	0.014047	CYP2E1
ENSG00000138395	2	202655184	202760273	206	35	218623	2.1959	0.014048	CDK15
ENSG00000143578	1	153940010	153946839	10	3	218623	2.1954	0.014068	CREB3L4
ENSG00000106355	7	32524951	32534895	46	7	218623	2.1943	0.014106	LSM5
ENSG00000164935	8	105351315	105368917	50	10	218623	2.1939	0.01412	DCSTAMP
ENSG00000156232	15	83478380	83503611	79	15	218623	2.1932	0.014145	WHAMM
ENSG00000171360	17	39592698	39597173	20	5	218623	2.1924	0.014175	KRT38
ENSG00000169282	3	155755490	156256545	940	50	218623	2.1916	0.014203	KCNAB1
ENSG00000125827	20	7957995	8000476	101	9	218623	2.1913	0.014217	TMX4
ENSG00000185909	3	49209044	49213917	7	2	218623	2.1893	0.014289	KLHDC8B
ENSG00000114982	2	97258907	97308524	46	11	218623	2.1886	0.014314	KANSL3
ENSG00000260234	3	150600784	150659530	107	19	218623	2.1883	0.014325	RP11-166N6.3
ENSG00000125888	20	17674317	17716516	120	16	218623	2.1876	0.014349	BANF2
ENSG00000152492	3	191046866	191116459	242	18	218623	2.187	0.014371	CCDC50
ENSG00000183715	11	132284871	133402414	2733	224	218623	2.1865	0.01439	OPCML
ENSG00000198162	1	117910071	118071494	394	20	218623	2.1855	0.014426	MAN1A2
ENSG00000143294	1	156720402	156770607	138	17	218623	2.1853	0.014432	PRCC
ENSG00000182272	11	369796	382116	42	8	218623	2.185	0.014446	B4GALNT4
ENSG00000118900	16	4896666	4932361	134	16	218623	2.1846	0.014458	UBN1
ENSG00000111615	12	75890684	75905416	38	6	218623	2.1845	0.014464	KRR1
ENSG00000122643	7	33053742	33102409	161	10	218623	2.1834	0.014502	NT5C3A
ENSG00000198851	11	118175260	118186890	24	6	218623	2.1827	0.014529	CD3E
ENSG00000197362	7	148766735	148787874	54	9	218623	2.1812	0.014583	ZNF786
ENSG00000120594	10	20105168	20578785	1861	79	218623	2.1796	0.014642	PLXDC2
ENSG00000204688	6	29424958	29432105	14	6	218623	2.1791	0.014663	OR2H1
ENSG00000135604	6	144471663	144509507	24	11	218623	2.1788	0.014673	STX11
ENSG00000114859	3	184063973	184079439	36	9	218623	2.1785	0.014685	CLCN2
ENSG00000126391	11	65154070	65180996	37	10	218623	2.1782	0.014697	FRMD8
ENSG00000007237	17	9813926	10101868	706	113	218623	2.1769	0.014743	GAS7
ENSG00000143515	1	154298029	154323783	63	9	218623	2.1767	0.014752	ATP8B2
ENSG00000114767	3	51967446	51975957	12	5	218623	2.1759	0.014782	RRP9
ENSG00000183763	3	49866034	49894007	43	6	218623	2.1754	0.0148	TRAIP
ENSG00000206532	3	110607231	110612323	13	4	218623	2.1752	0.014807	RP11-553A10.1
ENSG00000169020	4	666225	668127	5	2	218623	2.1745	0.014835	ATP5I
ENSG00000204264	6	32808494	32812480	18	4	218623	2.1743	0.01484	PSMB8
ENSG00000140948	16	87439852	87525651	318	14	218623	2.174	0.014851	ZCCHC14
ENSG00000186377	1	47427036	47516423	125	13	218623	2.1729	0.014895	CYP4X1
ENSG00000132300	2	86333305	86369280	96	9	218623	2.1726	0.014904	PTCD3
ENSG00000120899	8	27168999	27316903	374	21	218623	2.1725	0.01491	PTK2B
ENSG00000179104	12	83080659	83528649	954	66	218623	2.1724	0.014913	TMTC2
ENSG00000103489	16	17195626	17564738	868	84	218623	2.172	0.014929	XYLT1
ENSG00000146006	5	138204612	138211057	7	2	218623	2.1705	0.014984	LRRTM2
ENSG00000147432	8	42552519	42592550	225	5	218623	2.1704	0.014989	CHRNB3
ENSG00000141499	17	7589389	7606820	54	9	218623	2.17	0.015005	WRAP53
ENSG00000172738	6	37179956	37225931	66	13	218623	2.1694	0.015027	TMEM217
ENSG00000166747	16	71762913	71843104	193	18	218623	2.1682	0.015072	AP1G1
ENSG00000100346	22	39966758	40085742	207	28	218623	2.1676	0.015094	CACNA1I
ENSG00000171459	9	125512019	125513062	4	2	218623	2.1675	0.015097	OR1L6
ENSG00000248167	6	30297359	30314631	56	14	218623	2.1665	0.015138	TRIM39-RPP21
ENSG00000114942	2	207024309	207027652	3	1	218623	2.1663	0.015143	EEF1B2
ENSG00000197128	19	57978031	57988938	44	5	218623	2.1662	0.015146	ZNF772
ENSG00000188394	9	125796806	125797975	1	1	218623	2.1661	0.015152	GPR21
ENSG00000134007	14	70989075	71001732	22	5	218623	2.1659	0.015159	ADAM20
ENSG00000183709	19	39759154	39760732	3	1	218623	2.1657	0.015167	IFNL2
ENSG00000113532	5	100142639	100238970	211	12	218623	2.1655	0.015175	ST8SIA4
ENSG00000240230	7	938415	1015235	333	49	218623	2.1651	0.015189	COX19
ENSG00000130312	19	17403418	17417652	54	9	218623	2.1639	0.015236	MRPL34
ENSG00000134996	9	77703459	77762181	209	28	218623	2.1635	0.01525	OSTF1
ENSG00000134533	12	15260717	15501609	280	28	218623	2.1632	0.015262	RERG
ENSG00000178096	1	149859440	149872351	27	1	218623	2.1628	0.015279	BOLA1
ENSG00000131355	19	14729929	14800839	198	33	218623	2.1625	0.01529	EMR3
ENSG00000168209	10	74033678	74035794	3	1	218623	2.1616	0.015325	DDIT4
ENSG00000189362	2	191369068	191399448	69	11	218623	2.1616	0.015326	TMEM194B
ENSG00000124214	20	47729878	47804904	149	15	218623	2.1614	0.015331	STAU1
ENSG00000269679	18	77275812	77276057	1	1	218623	2.161	0.015346	AC018445.1
ENSG00000188130	22	50683879	50700254	60	9	218623	2.1605	0.015368	MAPK12
ENSG00000168060	11	64812290	64826021	18	6	218623	2.1593	0.015412	NAALADL1
ENSG00000113583	5	133291201	133304478	16	4	218623	2.1588	0.015431	C5orf15
ENSG00000125482	9	135251008	135282209	57	7	218623	2.1579	0.015469	TTF1
ENSG00000188177	2	113033171	113097640	106	13	218623	2.1573	0.015492	ZC3H6
ENSG00000143105	1	111059839	111061797	6	3	218623	2.1566	0.015518	KCNA10
ENSG00000153208	2	112656056	112787138	464	17	218623	2.1565	0.015522	MERTK
ENSG00000142186	11	65292548	65306175	19	6	218623	2.1558	0.01555	SCYL1
ENSG00000100888	14	21853353	21924285	117	9	218623	2.1558	0.015551	CHD8
ENSG00000161682	17	42430583	42441243	11	6	218623	2.1555	0.015561	FAM171A2
ENSG00000105509	19	52216365	52227247	27	7	218623	2.1548	0.015589	HAS1
ENSG00000137504	11	85370752	85393951	42	9	218623	2.1547	0.015592	CREBZF
ENSG00000120526	8	110253148	110346614	210	16	218623	2.154	0.015618	NUDCD1
ENSG00000188566	9	140100147	140111461	25	6	218623	2.1528	0.015666	NDOR1
ENSG00000175820	13	103381801	103389159	9	4	218623	2.1526	0.015676	CCDC168
ENSG00000164924	8	101928753	101965616	81	8	218623	2.1517	0.015712	YWHAZ
ENSG00000125995	20	34287194	34288906	4	2	218623	2.1502	0.01577	ROMO1
ENSG00000142279	19	34971874	34997258	29	9	218623	2.1492	0.015808	WTIP
ENSG00000178342	18	77623668	77660184	143	17	218623	2.149	0.015816	KCNG2
ENSG00000133069	1	205197304	205242471	138	15	218623	2.1489	0.015822	TMCC2
ENSG00000267106	19	9731967	9756572	26	3	218623	2.1479	0.015859	C19orf82
ENSG00000204856	12	110906169	110928190	34	5	218623	2.1473	0.015885	FAM216A
ENSG00000082556	8	54138284	54164257	137	10	218623	2.1472	0.015889	OPRK1
ENSG00000185274	7	70597155	71178585	1472	117	218623	2.1446	0.015994	WBSCR17
ENSG00000235568	22	42776416	42828401	179	24	218623	2.1443	0.016005	NFAM1
ENSG00000126804	14	64970430	65000408	91	8	218623	2.1443	0.016006	ZBTB1
ENSG00000160321	19	22115760	22193751	114	14	218623	2.1435	0.016038	ZNF208
ENSG00000132581	17	26975374	26989207	15	7	218623	2.1428	0.016065	SDF2
ENSG00000107829	10	103370423	103455052	115	12	218623	2.1427	0.016068	FBXW4
ENSG00000129636	16	47188298	47498060	201	8	218623	2.1414	0.01612	ITFG1
ENSG00000153495	13	111968531	111996596	149	26	218623	2.141	0.016138	TEX29
ENSG00000127220	19	17402940	17421045	72	12	218623	2.1403	0.016165	ABHD8
ENSG00000198670	6	160952515	161087407	199	20	218623	2.1397	0.016189	LPA
ENSG00000173535	8	22941868	22974950	95	14	218623	2.1389	0.016223	TNFRSF10C
ENSG00000079459	8	11653082	11696818	285	21	218623	2.138	0.016259	FDFT1
ENSG00000120332	1	175036994	175117202	270	23	218623	2.1373	0.016286	TNN
ENSG00000139220	12	81652045	82153332	951	52	218623	2.1369	0.016301	PPFIA2
ENSG00000215131	16	3543484	3545480	5	2	218623	2.1369	0.016304	C16orf90
ENSG00000111912	6	126102307	126252266	193	21	218623	2.1359	0.016344	NCOA7
ENSG00000119042	2	200134223	200335989	260	17	218623	2.1358	0.016349	SATB2
ENSG00000167604	19	36378555	36393205	26	4	218623	2.1356	0.016358	NFKBID
ENSG00000157703	7	138279030	138386097	342	45	218623	2.135	0.016379	SVOPL
ENSG00000118094	11	118528026	118550399	54	5	218623	2.1337	0.016432	TREH
ENSG00000214842	2	17691851	17699706	29	3	218623	2.1337	0.016434	RAD51AP2
ENSG00000198754	1	40235195	40237020	2	1	218623	2.1333	0.016448	OXCT2
ENSG00000052126	12	19282648	19529334	689	32	218623	2.1332	0.016453	PLEKHA5
ENSG00000103502	16	29869678	29875057	3	2	218623	2.1318	0.01651	CDIPT
ENSG00000182621	20	8112824	8949003	1931	164	218623	2.1313	0.016533	PLCB1
ENSG00000146410	6	136552162	136571473	2	1	218623	2.1307	0.016559	MTFR2
ENSG00000182580	3	184279572	184300197	51	15	218623	2.1299	0.016591	EPHB3
ENSG00000105963	7	937540	995043	239	47	218623	2.1299	0.016591	ADAP1
ENSG00000185262	17	74261283	74267375	18	4	218623	2.1296	0.016601	UBALD2
ENSG00000197614	12	8789942	8815484	59	3	218623	2.129	0.016626	MFAP5
ENSG00000184524	11	787104	790123	8	4	218623	2.1288	0.016635	CEND1
ENSG00000122859	10	71331454	71332994	4	1	218623	2.1288	0.016637	NEUROG3
ENSG00000181924	11	73583712	73588033	10	4	218623	2.128	0.01667	COA4
ENSG00000163958	3	195924320	195938308	89	13	218623	2.1274	0.016692	ZDHHC19
ENSG00000111229	12	110872630	110888227	28	5	218623	2.1271	0.016705	ARPC3
ENSG00000188582	3	142668006	142682178	37	10	218623	2.1263	0.016739	PAQR9
ENSG00000214113	6	5102827	5261172	381	37	218623	2.1262	0.016742	LYRM4
ENSG00000198625	1	204485511	204542871	119	10	218623	2.1258	0.016759	MDM4
ENSG00000261221	19	56116771	56128635	18	7	218623	2.1254	0.016777	ZNF865
ENSG00000139433	12	110288748	110318293	68	10	218623	2.1253	0.016782	GLTP
ENSG00000096654	6	27418522	27440897	98	7	218623	2.1251	0.016789	ZNF184
ENSG00000214814	8	124864227	125132302	381	28	218623	2.125	0.016793	FER1L6
ENSG00000169241	1	155107820	155111329	4	2	218623	2.1247	0.016806	SLC50A1
ENSG00000186010	19	19626545	19644285	37	3	218623	2.1243	0.016824	NDUFA13
ENSG00000161654	17	42112003	42144987	49	10	218623	2.1237	0.016848	LSM12
ENSG00000204764	5	170288874	170727019	641	15	218623	2.1236	0.016853	RANBP17
ENSG00000154845	18	9546789	9615238	192	20	218623	2.1233	0.016865	PPP4R1
ENSG00000125787	20	3024268	3026393	3	1	218623	2.1232	0.016868	GNRH2
ENSG00000091490	4	25749055	25865382	164	43	218623	2.123	0.016878	SEL1L3
ENSG00000148943	11	27516123	27528320	17	5	218623	2.1229	0.01688	LIN7C
ENSG00000111110	12	63037762	63328817	801	90	218623	2.1205	0.016984	PPM1H
ENSG00000196177	10	124768495	124817827	173	24	218623	2.1192	0.017038	ACADSB
ENSG00000100146	22	38366693	38383429	6	3	218623	2.1185	0.017067	SOX10
ENSG00000215018	7	7395834	7575484	574	22	218623	2.1183	0.017073	COL28A1
ENSG00000164796	8	113235157	114449328	2236	65	218623	2.1182	0.017079	CSMD3
ENSG00000134352	5	55230923	55290821	98	10	218623	2.118	0.017087	IL6ST
ENSG00000184939	16	68563993	68609975	136	9	218623	2.118	0.017087	ZFP90
ENSG00000160654	11	118215059	118225876	22	4	218623	2.1177	0.017102	CD3G
ENSG00000228259	5	179078298	179079445	3	2	218623	2.117	0.017132	AC136604.1
ENSG00000160505	19	56347944	56393220	183	36	218623	2.1169	0.017136	NLRP4
ENSG00000101132	20	52824386	52844591	22	6	218623	2.1166	0.017145	PFDN4
ENSG00000135446	12	58141510	58149796	14	7	218623	2.1166	0.017148	CDK4
ENSG00000149179	11	46958240	47185936	339	20	218623	2.1165	0.017151	C11orf49
ENSG00000157445	3	54156574	55108584	2198	180	218623	2.1164	0.017154	CACNA2D3
ENSG00000132485	1	71528974	71546980	27	7	218623	2.1156	0.017189	ZRANB2
ENSG00000143006	1	53925072	53933161	28	6	218623	2.1154	0.017197	DMRTB1
ENSG00000151881	5	43444354	43483995	92	14	218623	2.1149	0.017221	C5orf28
ENSG00000134574	11	47236493	47260767	59	8	218623	2.1147	0.017228	DDB2
ENSG00000155545	5	56215429	56267502	192	20	218623	2.1141	0.017254	MIER3
ENSG00000136573	8	11351510	11422113	307	24	218623	2.1129	0.017306	BLK
ENSG00000204909	5	147700766	147719412	23	3	218623	2.1127	0.017314	SPINK9
ENSG00000075035	12	108523248	108644314	279	26	218623	2.1124	0.017324	WSCD2
ENSG00000203666	1	245133007	245290466	271	15	218623	2.1122	0.017336	EFCAB2
ENSG00000154265	17	67240452	67323385	160	18	218623	2.112	0.017341	ABCA5
ENSG00000174226	8	101585116	101675643	302	25	218623	2.1116	0.017362	SNX31
ENSG00000171956	15	60296421	60353929	133	15	218623	2.1114	0.017367	FOXB1
ENSG00000196263	19	57019212	57041590	67	9	218623	2.1104	0.017412	ZNF471
ENSG00000187048	1	47394849	47407156	20	2	218623	2.1092	0.017465	CYP4A11
ENSG00000107902	10	126150403	126306457	727	49	218623	2.1091	0.017468	LHPP
ENSG00000117448	1	46016215	46035721	34	6	218623	2.1079	0.017521	AKR1A1
ENSG00000163946	3	56654161	56717265	294	17	218623	2.1078	0.017523	FAM208A
ENSG00000151690	2	191273081	191373931	273	17	218623	2.1077	0.017528	MFSD6
ENSG00000171827	19	37958487	37976260	20	5	218623	2.1069	0.017563	ZNF570
ENSG00000163882	3	184079506	184086384	12	3	218623	2.1063	0.017587	POLR2H
ENSG00000059691	4	152591656	152682175	233	12	218623	2.1057	0.017613	PET112
ENSG00000269185	7	108540389	108540655	1	1	218623	2.1035	0.017712	FLJ00325
ENSG00000167100	17	48187404	48207246	33	10	218623	2.1031	0.017727	SAMD14
ENSG00000251369	19	58046625	58071231	21	10	218623	2.1022	0.017768	ZNF550
ENSG00000197892	8	28924796	29120641	384	30	218623	2.1021	0.017772	KIF13B
ENSG00000158553	6	27253682	27279949	114	20	218623	2.1021	0.017774	POM121L2
ENSG00000124664	6	34505579	34524110	46	13	218623	2.0999	0.017871	SPDEF
ENSG00000168071	11	64107695	64125006	48	9	218623	2.0994	0.01789	CCDC88B
ENSG00000134830	19	47835404	47846606	28	3	218623	2.0994	0.017893	C5AR2
ENSG00000258674	19	19627036	19646885	38	3	218623	2.0993	0.017896	CTC-260F20.3
ENSG00000142611	1	2985732	3355185	916	117	218623	2.0992	0.0179	PRDM16
ENSG00000172244	5	43486803	43515247	63	9	218623	2.0984	0.017934	C5orf34
ENSG00000186166	11	118868852	118886501	40	3	218623	2.0983	0.017941	CCDC84
ENSG00000105146	19	57742377	57746916	16	4	218623	2.0974	0.01798	AURKC
ENSG00000071243	7	120590803	120617270	47	5	218623	2.0969	0.018	ING3
ENSG00000169291	1	154442248	154474589	30	8	218623	2.0955	0.018063	SHE
ENSG00000063515	22	19136089	19137796	1	1	218623	2.0938	0.018139	GSC2
ENSG00000110514	11	47290712	47351582	157	15	218623	2.0904	0.018289	MADD
ENSG00000258472	17	26782770	26941215	219	29	218623	2.0899	0.018311	RP11-192H23.4
ENSG00000164458	6	166571144	166582188	58	9	218623	2.0895	0.01833	T
ENSG00000128346	22	38339528	38349676	7	4	218623	2.0894	0.018336	C22orf23
ENSG00000151304	5	121297656	121411265	182	8	218623	2.0894	0.018337	SRFBP1
ENSG00000152910	16	76311176	76593135	947	48	218623	2.0884	0.018379	CNTNAP4
ENSG00000132932	13	25946209	26599989	1640	88	218623	2.0865	0.018465	ATP8A2
ENSG00000092470	15	44119161	44160617	61	4	218623	2.0842	0.018572	WDR76
ENSG00000103264	16	87360593	87425748	182	28	218623	2.0837	0.018592	FBXO31
ENSG00000068305	15	100017370	100256671	281	39	218623	2.0831	0.018622	MEF2A
ENSG00000185386	22	50702142	50709196	19	6	218623	2.0829	0.018629	MAPK11
ENSG00000129351	19	10764937	10803093	61	7	218623	2.0827	0.018638	ILF3
ENSG00000198836	3	193310933	193415612	267	11	218623	2.0825	0.01865	OPA1
ENSG00000197757	12	54384408	54424607	48	11	218623	2.0822	0.018662	HOXC6
ENSG00000164941	8	95825539	95893974	232	19	218623	2.0816	0.01869	INTS8
ENSG00000249861	19	40146534	40151287	3	2	218623	2.0816	0.018691	LGALS16
ENSG00000142449	19	8130286	8214730	395	46	218623	2.0814	0.018697	FBN3
ENSG00000184678	1	149856010	149858232	2	1	218623	2.081	0.018718	HIST2H2BE
ENSG00000160226	21	45748827	45759285	22	7	218623	2.0808	0.018725	C21orf2
ENSG00000178852	17	45400656	45518678	340	12	218623	2.0808	0.018728	EFCAB13
ENSG00000091844	6	153325594	153452384	306	17	218623	2.0801	0.01876	RGS17
ENSG00000204852	12	111051832	111087235	30	6	218623	2.0798	0.018771	TCTN1
ENSG00000260272	16	2546033	2570219	12	7	218623	2.0794	0.018792	RP11-20I23.1
ENSG00000144407	2	209224438	209719227	1447	62	218623	2.0792	0.018798	PTH2R
ENSG00000196166	8	38368352	38386180	64	6	218623	2.079	0.018807	C8orf86
ENSG00000105173	19	30302805	30315215	18	8	218623	2.079	0.018808	CCNE1
ENSG00000132842	5	77296349	77590579	719	19	218623	2.0783	0.018841	AP3B1
ENSG00000133958	14	93799565	94174222	616	26	218623	2.078	0.018853	UNC79
ENSG00000160161	19	19649057	19657468	19	2	218623	2.0774	0.018881	CILP2
ENSG00000157895	12	121440225	121454305	62	12	218623	2.0766	0.01892	C12orf43
ENSG00000131043	20	34824381	34858840	29	13	218623	2.0765	0.018924	AAR2
ENSG00000170004	17	7788124	7816078	32	9	218623	2.0759	0.018952	CHD3
ENSG00000250067	19	19627036	19648390	40	3	218623	2.0756	0.018967	YJEFN3
ENSG00000196277	3	6811688	7783215	2171	157	218623	2.0754	0.018973	GRM7
ENSG00000176555	11	48327775	48328704	3	2	218623	2.0744	0.01902	OR4S1
ENSG00000166803	15	64657193	64679886	42	7	218623	2.0742	0.019032	KIAA0101
ENSG00000173207	1	154947129	154951725	3	2	218623	2.0741	0.019035	CKS1B
ENSG00000062524	15	41795836	41806085	15	8	218623	2.0719	0.019137	LTK
ENSG00000180376	3	56591189	56655846	308	20	218623	2.0719	0.01914	CCDC66
ENSG00000205835	3	190570666	190610218	76	15	218623	2.0705	0.019204	GMNC
ENSG00000116106	2	222282747	222438922	344	32	218623	2.0702	0.019217	EPHA4
ENSG00000205791	12	12508342	12510001	5	3	218623	2.0692	0.019262	LOH12CR2
ENSG00000111237	12	110928902	110939922	13	4	218623	2.069	0.019272	VPS29
ENSG00000054611	22	47158518	47571336	944	77	218623	2.0688	0.019284	TBC1D22A
ENSG00000140718	16	53737875	54155853	1078	93	218623	2.0685	0.019298	FTO
ENSG00000131504	5	140894583	140998622	167	23	218623	2.0673	0.019355	DIAPH1
ENSG00000163531	1	204797779	204991950	497	49	218623	2.0671	0.019362	NFASC
ENSG00000187492	3	49828165	49837268	16	6	218623	2.066	0.019416	CDHR4
ENSG00000197024	7	148823508	148880116	197	13	218623	2.0657	0.019428	ZNF398
ENSG00000161958	17	7341592	7348256	7	3	218623	2.0651	0.019456	FGF11
ENSG00000183248	19	7933605	7939326	9	3	218623	2.0649	0.019465	CTD-3193O13.9
ENSG00000149679	20	60963688	60982341	71	11	218623	2.0645	0.019485	CABLES2
ENSG00000175931	17	74385532	74449288	168	21	218623	2.0643	0.019495	UBE2O
ENSG00000214078	20	34213953	34252878	107	9	218623	2.0641	0.019505	CPNE1
ENSG00000160695	11	118938403	118952688	39	5	218623	2.0638	0.019518	VPS11
ENSG00000089123	20	13246709	13619587	645	52	218623	2.0634	0.019536	TASP1
ENSG00000072422	10	62629196	62761198	150	18	218623	2.0632	0.019549	RHOBTB1
ENSG00000078328	16	6069095	7763340	7133	400	218623	2.0611	0.019648	RBFOX1
ENSG00000164076	3	49895421	49907655	18	4	218623	2.0599	0.019704	CAMKV
ENSG00000136051	12	105501102	105562912	132	15	218623	2.0594	0.01973	KIAA1033
ENSG00000204389	6	31783291	31785723	6	3	218623	2.0589	0.019752	HSPA1A
ENSG00000197697	6	26183958	26184454	2	1	218623	2.0588	0.019757	HIST1H2BE
ENSG00000137860	15	45544428	45568149	65	2	218623	2.0586	0.019767	SLC28A2
ENSG00000139734	13	60239717	60738121	922	32	218623	2.058	0.019794	DIAPH3
ENSG00000186130	9	125670335	125675609	11	4	218623	2.0574	0.019822	ZBTB6
ENSG00000103111	16	77224732	77236302	30	8	218623	2.0565	0.019869	MON1B
ENSG00000123505	6	111195973	111216916	58	7	218623	2.0562	0.019883	AMD1
ENSG00000166860	12	57392618	57400230	12	3	218623	2.0559	0.019896	ZBTB39
ENSG00000141510	17	7565097	7590856	85	16	218623	2.0547	0.019956	TP53
ENSG00000175354	18	12785477	12929642	432	35	218623	2.0535	0.02001	PTPN2
ENSG00000130300	19	17462257	17488159	88	19	218623	2.0532	0.020026	PLVAP
ENSG00000180354	7	30174426	30202378	58	10	218623	2.0529	0.02004	MTURN
ENSG00000119866	2	60678302	60780702	108	28	218623	2.0529	0.020042	BCL11A
ENSG00000188060	1	28918712	28921955	8	4	218623	2.0525	0.020062	RAB42
ENSG00000180806	12	54388679	54397121	11	4	218623	2.0517	0.020099	HOXC9
ENSG00000163113	1	149909705	149982625	78	7	218623	2.0514	0.020113	OTUD7B
ENSG00000154736	21	28290231	28338832	69	13	218623	2.0513	0.02012	ADAMTS5
ENSG00000198900	20	39657458	39753127	104	19	218623	2.0511	0.02013	TOP1
ENSG00000082805	12	1099675	1605099	1433	46	218623	2.048	0.020279	ERC1
ENSG00000139155	12	20848289	20906320	155	20	218623	2.0476	0.0203	SLCO1C1
ENSG00000186184	13	28194903	28241548	149	26	218623	2.0464	0.020357	POLR1D
ENSG00000151164	12	110939460	110969891	56	6	218623	2.0449	0.020433	RAD9B
ENSG00000026751	1	160709037	160724611	19	3	218623	2.044	0.020477	SLAMF7
ENSG00000188167	3	33131913	33138293	5	3	218623	2.0416	0.020597	TMPPE
ENSG00000177234	10	122357721	122359629	6	2	218623	2.0406	0.020645	C10orf85
ENSG00000009413	6	111620234	111804918	386	25	218623	2.039	0.020726	REV3L
ENSG00000198680	9	25676396	25678856	7	3	218623	2.0384	0.020756	TUSC1
ENSG00000174106	12	65563351	65642107	53	13	218623	2.0383	0.020762	LEMD3
ENSG00000157240	7	90893783	90898123	2	1	218623	2.0374	0.020805	FZD1
ENSG00000075856	12	108916357	108955176	128	12	218623	2.0372	0.020814	SART3
ENSG00000198000	9	95059640	95087918	68	8	218623	2.0366	0.020845	NOL8
ENSG00000105088	19	9964394	10047228	166	18	218623	2.0363	0.02086	OLFM2
ENSG00000142677	1	24446261	24469611	57	11	218623	2.0355	0.020902	IL22RA1
ENSG00000188352	9	20658308	20995954	675	40	218623	2.0346	0.020947	FOCAD
ENSG00000242019	19	55235984	55248003	6	1	218623	2.0345	0.020951	KIR3DL3
ENSG00000084093	4	57774075	57802010	81	13	218623	2.0345	0.020952	REST
ENSG00000100379	22	37447779	37459430	11	4	218623	2.0341	0.020972	KCTD17
ENSG00000157423	16	70841281	71264625	418	35	218623	2.0338	0.020985	HYDIN
ENSG00000130024	6	170104001	170124151	41	8	218623	2.0337	0.020991	PHF10
ENSG00000130413	11	8413418	8615836	677	24	218623	2.0337	0.020991	STK33
ENSG00000151364	11	77726761	77757237	132	13	218623	2.0336	0.020995	KCTD14
ENSG00000127080	9	95375466	95432547	160	16	218623	2.0327	0.021042	IPPK
ENSG00000117472	1	46640745	46651630	7	2	218623	2.0325	0.021051	TSPAN1
ENSG00000100218	22	23401593	23487208	78	17	218623	2.0321	0.021071	RTDR1
ENSG00000166897	22	37764000	37823505	153	22	218623	2.0314	0.021105	ELFN2
ENSG00000145934	5	166711804	167691162	1633	173	218623	2.0305	0.021153	TENM2
ENSG00000165526	11	126071993	126081587	27	7	218623	2.0304	0.021159	RPUSD4
ENSG00000131196	18	77155856	77289325	566	35	218623	2.0299	0.021181	NFATC1
ENSG00000197860	5	64961755	65018862	40	12	218623	2.0297	0.021192	SGTB
ENSG00000166831	15	65032091	65067786	90	10	218623	2.0294	0.021208	RBPMS2
ENSG00000101003	20	25388363	25433264	106	8	218623	2.0292	0.021221	GINS1
ENSG00000143228	1	163236366	163325554	368	26	218623	2.029	0.021227	NUF2
ENSG00000131018	6	152442819	152958936	1417	100	218623	2.0278	0.021291	SYNE1
ENSG00000176170	17	74372665	74383941	34	12	218623	2.0276	0.021302	SPHK1
ENSG00000198791	8	17086737	17104387	42	8	218623	2.0275	0.021304	CNOT7
ENSG00000133477	22	40390953	40439533	24	7	218623	2.0274	0.021309	FAM83F
ENSG00000125170	16	57505863	57521239	42	12	218623	2.027	0.02133	DOK4
ENSG00000255152	6	31707797	31732628	72	17	218623	2.027	0.021332	MSH5-SAPCD1
ENSG00000249961	16	66788879	66835523	98	7	218623	2.0269	0.021337	CCDC79
ENSG00000140873	16	77281710	77469011	943	47	218623	2.0265	0.021356	ADAMTS18
ENSG00000183826	6	38136227	38607924	1042	69	218623	2.0262	0.021373	BTBD9
ENSG00000147485	8	52232138	52722005	1747	58	218623	2.0259	0.021386	PXDNL
ENSG00000204410	6	31707725	31732622	73	18	218623	2.0256	0.021402	MSH5
ENSG00000136938	9	100745643	100778225	25	9	218623	2.0255	0.021406	ANP32B
ENSG00000177666	11	818902	825573	4	2	218623	2.0241	0.021479	PNPLA2
ENSG00000087266	4	2794750	2842825	160	28	218623	2.0223	0.021574	SH3BP2
ENSG00000186160	1	47533160	47583991	170	5	218623	2.022	0.021588	CYP4Z1
ENSG00000197057	4	36283244	36347378	206	34	218623	2.022	0.021589	DTHD1
ENSG00000240505	17	16832849	16875432	163	20	218623	2.0194	0.021722	TNFRSF13B
ENSG00000178567	3	37027357	37034795	9	3	218623	2.019	0.021742	EPM2AIP1
ENSG00000109458	4	144257915	144395721	252	28	218623	2.0188	0.021752	GAB1
ENSG00000172116	2	87042462	87089047	94	10	218623	2.0188	0.021753	CD8B
ENSG00000175003	6	160542821	160579750	98	23	218623	2.0163	0.021886	SLC22A1
ENSG00000145476	4	187112674	187134610	90	11	218623	2.0156	0.021922	CYP4V2
ENSG00000102962	16	57392684	57400102	29	7	218623	2.0151	0.021949	CCL22
ENSG00000196655	11	118889142	118896164	27	3	218623	2.0143	0.021989	TRAPPC4
ENSG00000168477	6	32008931	32083111	214	38	218623	2.0137	0.022022	TNXB
ENSG00000103942	15	83509838	83654661	328	24	218623	2.0136	0.022027	HOMER2
ENSG00000108309	17	42385781	42396039	11	5	218623	2.0135	0.022031	RUNDC3A
ENSG00000177030	11	644233	706715	255	16	218623	2.0124	0.02209	DEAF1
ENSG00000205085	7	128312342	128326929	73	8	218623	2.0118	0.022119	FAM71F2
ENSG00000120742	3	150259781	150321015	187	21	218623	2.0114	0.02214	SERP1
ENSG00000125445	17	73257755	73262454	13	2	218623	2.0113	0.022147	MRPS7
ENSG00000184811	17	1182957	1204281	128	19	218623	2.0113	0.022148	TUSC5
ENSG00000270316	10	104614029	104661656	167	16	218623	2.0108	0.022173	C10orf32-ASMT
ENSG00000011114	14	93703896	93799438	237	17	218623	2.0105	0.022189	BTBD7
ENSG00000182450	11	64058774	64067503	6	2	218623	2.0099	0.02222	KCNK4
ENSG00000173402	3	49506146	49573048	122	12	218623	2.0098	0.022226	DAG1
ENSG00000127993	7	92158087	92167319	21	6	218623	2.0092	0.022258	RBM48
ENSG00000196510	12	110810705	110841535	71	7	218623	2.0087	0.022283	ANAPC7
ENSG00000107862	10	104005289	104142656	231	24	218623	2.0071	0.022367	GBF1
ENSG00000005882	17	48172101	48189516	61	11	218623	2.0069	0.022378	PDK2
ENSG00000165092	9	75515578	75695358	249	32	218623	2.0058	0.022439	ALDH1A1
ENSG00000149929	16	30003645	30007757	3	2	218623	2.0055	0.022456	HIRIP3
ENSG00000182568	3	18386879	18487080	126	29	218623	2.0053	0.022466	SATB1
ENSG00000184144	1	205012325	205047627	134	16	218623	2.0051	0.022475	CNTN2
ENSG00000206102	21	32410478	32410795	1	1	218623	2.005	0.022479	KRTAP19-8
ENSG00000102967	16	72042487	72058954	54	10	218623	2.0049	0.022489	DHODH
ENSG00000168496	11	61560109	61564716	3	2	218623	2.0042	0.022524	FEN1
ENSG00000173389	3	51928892	51937351	22	3	218623	2.0038	0.022547	IQCF1
ENSG00000178568	2	212240446	213403565	3903	187	218623	2.0036	0.022556	ERBB4
ENSG00000196781	9	84198598	84304220	246	59	218623	2.0036	0.022558	TLE1
ENSG00000168264	1	234740015	234745271	10	5	218623	2.0033	0.022572	IRF2BP2
ENSG00000138696	4	95679119	96079599	858	50	218623	2.002	0.022644	BMPR1B
ENSG00000145191	3	183852826	184402546	1532	146	218623	2.0017	0.022656	EIF2B5
ENSG00000131188	5	176873446	176883283	9	2	218623	1.9988	0.022814	PRR7
ENSG00000184047	12	122692210	122712081	33	5	218623	1.9988	0.022815	DIABLO
ENSG00000136875	9	116037623	116055185	60	11	218623	1.9986	0.022824	PRPF4
ENSG00000109255	4	56461396	56502865	99	11	218623	1.9984	0.022836	NMU
ENSG00000154102	16	85723690	85784735	58	10	218623	1.9982	0.022847	C16orf74
ENSG00000109381	4	139949266	140098372	165	20	218623	1.998	0.02286	ELF2
ENSG00000180448	19	1065922	1086627	74	16	218623	1.9979	0.022864	HMHA1
ENSG00000144659	3	39424839	39438842	32	7	218623	1.9969	0.022917	SLC25A38
ENSG00000213588	6	33422356	33425325	6	4	218623	1.9966	0.022934	ZBTB9
ENSG00000035681	8	59496063	59572403	176	20	218623	1.9966	0.022934	NSMAF
ENSG00000112539	6	165693153	165723096	78	10	218623	1.9966	0.022936	C6orf118
ENSG00000065600	1	212537273	212588243	115	20	218623	1.996	0.022967	TMEM206
ENSG00000143036	1	95285898	95360802	245	46	218623	1.9958	0.022978	SLC44A3
ENSG00000179761	17	27277531	27384234	157	28	218623	1.9951	0.023014	PIPOX
ENSG00000196839	20	43248163	43280874	63	16	218623	1.9951	0.023016	ADA
ENSG00000126822	14	65170820	65213610	99	11	218623	1.9947	0.023036	PLEKHG3
ENSG00000204618	6	30038043	30043664	48	7	218623	1.9943	0.023057	RNF39
ENSG00000120925	8	42704780	42752433	69	9	218623	1.9933	0.023113	RNF170
ENSG00000187672	3	55542336	56502391	2593	93	218623	1.9932	0.023119	ERC2
ENSG00000023330	3	52232102	52248343	6	3	218623	1.9932	0.02312	ALAS1
ENSG00000047936	6	117609463	117747018	422	42	218623	1.9927	0.023145	ROS1
ENSG00000188056	6	41196062	41206620	91	8	218623	1.9927	0.023147	TREML4
ENSG00000095110	11	114392437	114430617	121	7	218623	1.9925	0.02316	NXPE1
ENSG00000159387	16	55357672	55364672	22	4	218623	1.9911	0.023236	IRX6
ENSG00000100336	22	36585172	36600886	76	10	218623	1.991	0.023243	APOL4
ENSG00000147324	8	8640864	8751155	367	33	218623	1.99	0.023294	MFHAS1
ENSG00000183011	17	7760003	7788556	67	10	218623	1.9882	0.023393	LSMD1
ENSG00000166573	18	74962505	74980858	89	19	218623	1.987	0.023464	GALR1
ENSG00000127804	17	2308856	2415185	289	32	218623	1.986	0.023515	METTL16
ENSG00000196290	2	201754050	201768655	18	4	218623	1.9855	0.023545	NIF3L1
ENSG00000214732	6	42123279	42131156	33	6	218623	1.9854	0.023553	RP1-139D8.6
ENSG00000073150	22	50609160	50618723	19	8	218623	1.9847	0.023587	PANX2
ENSG00000093167	3	37094117	37225180	251	12	218623	1.9844	0.023605	LRRFIP2
ENSG00000104953	19	2977444	2995177	22	5	218623	1.9839	0.023632	TLE6
ENSG00000075711	3	196769431	197026171	587	26	218623	1.9834	0.02366	DLG1
ENSG00000111537	12	68548548	68553527	3	1	218623	1.9833	0.023668	IFNG
ENSG00000113083	5	121398890	121413980	26	5	218623	1.9822	0.02373	LOX
ENSG00000117222	1	205055270	205091143	111	13	218623	1.9818	0.023751	RBBP5
ENSG00000188596	12	96883349	97269333	1010	35	218623	1.9816	0.023762	C12orf55
ENSG00000197753	6	35773070	35801651	33	10	218623	1.9801	0.023846	LHFPL5
ENSG00000224877	17	79213039	79215081	6	3	218623	1.9799	0.023857	C17orf89
ENSG00000178761	15	75192328	75199462	10	3	218623	1.9798	0.023862	FAM219B
ENSG00000108270	17	35306175	35414171	117	8	218623	1.9797	0.023866	AATF
ENSG00000187166	12	48722763	48724062	8	4	218623	1.9794	0.023885	H1FNT
ENSG00000102780	13	42614176	42830714	660	39	218623	1.979	0.023909	DGKH
ENSG00000184825	6	27114861	27115317	3	2	218623	1.9776	0.023988	HIST1H2AH
ENSG00000074211	4	6322305	6565327	668	85	218623	1.9771	0.024017	PPP2R2C
ENSG00000147408	8	19261672	19615540	968	88	218623	1.9767	0.024038	CSGALNACT1
ENSG00000185055	7	105205567	105241322	73	15	218623	1.9765	0.024049	EFCAB10
ENSG00000180828	8	65492814	65496181	5	2	218623	1.9765	0.024049	BHLHE22
ENSG00000180287	1	242246288	242687998	1556	94	218623	1.9764	0.024057	PLD5
ENSG00000099821	19	617223	633597	33	6	218623	1.9763	0.024061	POLRMT
ENSG00000143248	1	163080911	163291577	604	39	218623	1.976	0.024077	RGS5
ENSG00000141867	19	15347647	15443356	59	12	218623	1.9759	0.02408	BRD4
ENSG00000196914	11	120207787	120360645	256	14	218623	1.9759	0.024084	ARHGEF12
ENSG00000101782	18	21032787	21066567	80	13	218623	1.9753	0.024115	RIOK3
ENSG00000148344	9	132500610	132515326	65	6	218623	1.9746	0.024157	PTGES
ENSG00000177042	11	695428	705028	36	9	218623	1.9727	0.024264	TMEM80
ENSG00000176920	19	49199228	49209207	38	4	218623	1.9722	0.024293	FUT2
ENSG00000099864	19	708953	748329	156	36	218623	1.9719	0.02431	PALM
ENSG00000083544	13	60970591	61148012	370	20	218623	1.9717	0.024319	TDRD3
ENSG00000068796	5	61601989	61833076	483	17	218623	1.9717	0.02432	KIF2A
ENSG00000102572	13	99102455	99230194	222	26	218623	1.9703	0.024403	STK24
ENSG00000141552	17	79848666	79858867	4	2	218623	1.9695	0.024446	ANAPC11
ENSG00000136448	17	43128978	43186384	196	18	218623	1.9685	0.024505	NMT1
ENSG00000164815	7	103766788	103848495	250	18	218623	1.9679	0.024542	ORC5
ENSG00000040199	16	71671738	71758604	205	18	218623	1.9678	0.024546	PHLPP2
ENSG00000143543	1	153946745	153950164	2	1	218623	1.9678	0.024547	JTB
ENSG00000136003	12	108956358	108963160	21	5	218623	1.9678	0.024548	ISCU
ENSG00000158486	16	20944433	21170762	621	38	218623	1.9656	0.024674	DNAH3
ENSG00000123338	12	54891495	54937726	105	27	218623	1.9651	0.024699	NCKAP1L
ENSG00000076242	3	37034823	37107380	162	13	218623	1.9646	0.024733	MLH1
ENSG00000135720	16	66754796	66785701	64	5	218623	1.9641	0.024759	DYNC1LI2
ENSG00000173546	15	75966663	76005189	50	9	218623	1.963	0.024826	CSPG4
ENSG00000117676	1	26856252	26901521	39	8	218623	1.962	0.024879	RPS6KA1
ENSG00000152969	4	6027926	6202318	426	80	218623	1.9617	0.024898	JAKMIP1
ENSG00000083844	19	57702868	57724724	62	10	218623	1.9617	0.0249	ZNF264
ENSG00000127418	4	1003724	1020685	62	13	218623	1.9612	0.024928	FGFRL1
ENSG00000138435	2	175612320	175629200	47	6	218623	1.9612	0.02493	CHRNA1
ENSG00000160392	19	40825443	40854434	78	12	218623	1.9609	0.024943	C19orf47
ENSG00000165478	11	124789089	124806308	29	13	218623	1.9604	0.024974	HEPACAM
ENSG00000037637	1	16573334	16678949	229	12	218623	1.9602	0.024986	FBXO42
ENSG00000090932	19	39989535	39999121	34	3	218623	1.9594	0.025034	DLL3
ENSG00000176018	5	89811428	89825401	39	6	218623	1.959	0.025054	LYSMD3
ENSG00000100997	20	25275379	25371619	209	11	218623	1.9588	0.025067	ABHD12
ENSG00000174450	15	23684645	23692381	2	1	218623	1.9587	0.025074	GOLGA6L2
ENSG00000149292	11	113185251	113254266	111	19	218623	1.9582	0.025103	TTC12
ENSG00000141298	17	27952956	28257294	334	17	218623	1.9582	0.025103	SSH2
ENSG00000156976	3	186500994	186507689	9	5	218623	1.9581	0.025109	EIF4A2
ENSG00000176383	12	122688090	122693499	7	3	218623	1.9581	0.025111	B3GNT4
ENSG00000198400	1	156785432	156851642	143	24	218623	1.958	0.025114	NTRK1
ENSG00000144040	2	73169165	73302747	234	16	218623	1.9573	0.025156	SFXN5
ENSG00000183696	7	48128225	48148330	31	9	218623	1.957	0.025174	UPP1
ENSG00000127980	7	92116334	92157845	61	9	218623	1.9569	0.025181	PEX1
ENSG00000183396	3	48658192	48659288	3	2	218623	1.9562	0.025218	TMEM89
ENSG00000145335	4	90645250	90759466	398	21	218623	1.9562	0.025223	SNCA
ENSG00000111961	6	148593440	148873186	1015	94	218623	1.956	0.025231	SASH1
ENSG00000184389	1	33772367	33786699	17	8	218623	1.9556	0.025255	A3GALT2
ENSG00000100156	22	38474141	38480100	15	6	218623	1.9555	0.025265	SLC16A8
ENSG00000113196	5	153854532	153857824	10	6	218623	1.9547	0.025307	HAND1
ENSG00000157350	16	70413338	70473140	63	20	218623	1.9545	0.025321	ST3GAL2
ENSG00000179294	17	36827961	36831187	3	2	218623	1.9542	0.025337	C17orf96
ENSG00000116586	1	156024543	156028301	7	4	218623	1.9538	0.025365	LAMTOR2
ENSG00000167969	16	2289396	2302301	31	3	218623	1.9536	0.025373	ECI1
ENSG00000122592	7	27193335	27197555	8	4	218623	1.9532	0.025396	HOXA7
ENSG00000204710	11	64937625	64940715	5	2	218623	1.9531	0.025402	SPDYC
ENSG00000170390	4	150999426	151178609	548	33	218623	1.9531	0.025405	DCLK2
ENSG00000175305	8	95891998	95908906	58	11	218623	1.9523	0.025452	CCNE2
ENSG00000177352	3	49199968	49203754	4	1	218623	1.9523	0.025453	CCDC71
ENSG00000146247	6	79645584	79787953	169	21	218623	1.9493	0.02563	PHIP
ENSG00000146530	7	12370511	12443567	323	20	218623	1.9492	0.025636	VWDE
ENSG00000162599	1	61330931	61928465	1141	134	218623	1.949	0.025648	NFIA
ENSG00000100678	14	70510934	70655787	579	34	218623	1.9485	0.025675	SLC8A3
ENSG00000104783	19	44270685	44285409	34	9	218623	1.9478	0.025718	KCNN4
ENSG00000103056	16	68392231	68482591	152	20	218623	1.9466	0.025792	SMPD3
ENSG00000163638	3	64501333	64673676	299	27	218623	1.9464	0.025806	ADAMTS9
ENSG00000204767	5	169291268	169407744	255	45	218623	1.9464	0.025806	FAM196B
ENSG00000178252	3	49044495	49053386	8	3	218623	1.9463	0.025807	WDR6
ENSG00000174839	3	57611184	57678816	135	18	218623	1.9448	0.025899	DENND6A
ENSG00000237649	6	33359313	33377701	51	11	218623	1.9441	0.025945	KIFC1
ENSG00000102970	16	57438679	57449974	33	9	218623	1.9433	0.025987	CCL17
ENSG00000206503	6	29909037	29913661	278	21	218623	1.9432	0.025996	HLA-A
ENSG00000164929	8	104152938	104242533	315	32	218623	1.943	0.02601	BAALC
ENSG00000178093	19	19623227	19626838	4	1	218623	1.9427	0.026024	TSSK6
ENSG00000160117	19	17392454	17398455	32	4	218623	1.9407	0.026148	ANKLE1
ENSG00000088543	3	50595462	50608458	17	5	218623	1.9405	0.026157	C3orf18
ENSG00000131153	16	85709804	85723679	23	5	218623	1.94	0.026192	GINS2
ENSG00000268301	12	11187087	11187275	2	1	218623	1.9397	0.02621	AC018630.1
ENSG00000100711	14	104182067	104200005	30	10	218623	1.9394	0.026226	ZFYVE21
ENSG00000268126	5	147698550	147701891	10	2	218623	1.9384	0.026285	AC091948.1
ENSG00000213281	1	115247090	115259515	17	4	218623	1.9384	0.026287	NRAS
ENSG00000213886	6	29523292	29527702	27	5	218623	1.938	0.026313	UBD
ENSG00000162298	11	64889252	64902004	17	6	218623	1.9379	0.026316	SYVN1
ENSG00000172046	3	49145479	49158371	10	3	218623	1.9376	0.026337	USP19
ENSG00000143190	1	167190066	167396582	209	13	218623	1.9363	0.026414	POU2F1
ENSG00000123384	12	57522276	57607134	94	17	218623	1.9352	0.026484	LRP1
ENSG00000147465	8	38001167	38008783	5	3	218623	1.9351	0.026488	STAR
ENSG00000203814	1	149754245	149783928	16	1	218623	1.9344	0.026529	HIST2H2BF
ENSG00000136688	2	113730780	113743242	18	4	218623	1.9342	0.026547	IL36G
ENSG00000170854	3	97660662	97691301	24	10	218623	1.9336	0.026579	MINA
ENSG00000172139	3	111859734	112013105	559	16	218623	1.9327	0.026639	SLC9C1
ENSG00000182179	3	49842640	49851379	9	2	218623	1.9322	0.02667	UBA7
ENSG00000091947	17	42088556	42101314	22	6	218623	1.932	0.026679	TMEM101
ENSG00000166863	12	57403784	57422667	32	5	218623	1.9319	0.026689	TAC3
ENSG00000130147	2	235860617	235964358	237	37	218623	1.9315	0.026711	SH3BP4
ENSG00000146072	6	47199268	47277641	82	23	218623	1.9309	0.026751	TNFRSF21
ENSG00000182791	11	66357640	66360554	3	2	218623	1.9302	0.026789	CCDC87
ENSG00000124207	20	47662849	47713489	121	9	218623	1.9296	0.026829	CSE1L
ENSG00000139372	12	104359582	104382652	61	12	218623	1.929	0.026866	TDG
ENSG00000110583	11	63706431	63724800	31	6	218623	1.9288	0.026877	NAA40
ENSG00000152061	1	174128548	174964445	1344	24	218623	1.9277	0.026945	RABGAP1L
ENSG00000122965	12	114254543	114404176	647	30	218623	1.9269	0.026998	RBM19
ENSG00000131019	6	150384286	150390231	22	7	218623	1.9268	0.027	ULBP3
ENSG00000167536	17	27224799	27230089	6	2	218623	1.9266	0.027015	DHRS13
ENSG00000148843	10	105156405	105206049	77	13	218623	1.9265	0.02702	PDCD11
ENSG00000099968	22	18111621	18213388	314	16	218623	1.9253	0.027095	BCL2L13
ENSG00000228567	19	53769929	53770972	1	1	218623	1.9252	0.027104	VN1R4
ENSG00000176567	11	48285413	48286330	5	2	218623	1.9248	0.027128	OR4X1
ENSG00000273049	12	54379629	54428672	56	12	218623	1.9245	0.027147	RP11-834C11.12
ENSG00000178750	3	93733213	93747454	15	4	218623	1.9243	0.027157	STX19
ENSG00000107738	10	73507316	73533255	53	20	218623	1.9231	0.027237	C10orf54
ENSG00000121594	3	119243140	119278449	126	23	218623	1.9224	0.027275	CD80
ENSG00000134684	1	33240840	33283754	80	9	218623	1.9223	0.027284	YARS
ENSG00000161653	17	42081914	42086431	9	2	218623	1.9219	0.027309	NAGS
ENSG00000151689	2	191208196	191236391	103	8	218623	1.9217	0.02732	INPP1
ENSG00000164077	3	49946302	49967606	33	9	218623	1.9214	0.027341	MON1A
ENSG00000180357	15	64752941	64978264	390	17	218623	1.9208	0.027376	ZNF609
ENSG00000243477	3	50333833	50336852	3	2	218623	1.9203	0.027407	NAT6
ENSG00000007174	17	11501748	11873065	547	62	218623	1.9198	0.027439	DNAH9
ENSG00000115504	2	62900986	63273622	386	34	218623	1.9196	0.027453	EHBP1
ENSG00000214063	11	842808	867116	29	12	218623	1.9183	0.027534	TSPAN4
ENSG00000162267	3	52828784	52843025	24	8	218623	1.9182	0.027542	ITIH3
ENSG00000101331	20	30598245	30619984	38	9	218623	1.9177	0.027573	CCM2L
ENSG00000141858	19	14198652	14201848	2	1	218623	1.9168	0.027631	SAMD1
ENSG00000159399	2	75061108	75120486	102	26	218623	1.9166	0.027642	HK2
ENSG00000010295	12	6647541	6665239	45	6	218623	1.9164	0.027659	IFFO1
ENSG00000205420	12	52880958	52887041	23	3	218623	1.9156	0.027709	KRT6A
ENSG00000134905	13	111293759	111365950	295	17	218623	1.9151	0.027743	CARS2
ENSG00000106004	7	27180671	27183287	7	3	218623	1.9145	0.027781	HOXA5
ENSG00000120438	6	160199530	160210781	35	6	218623	1.9143	0.027792	TCP1
ENSG00000002822	7	1855429	2272878	1849	33	218623	1.9139	0.027816	MAD1L1
ENSG00000198885	2	96991069	96994091	4	2	218623	1.9132	0.027862	ITPRIPL1
ENSG00000053254	14	89591215	90085493	974	119	218623	1.913	0.027872	FOXN3
ENSG00000165527	14	50359810	50361490	3	2	218623	1.9124	0.027914	ARF6
ENSG00000116133	1	55315306	55352891	87	15	218623	1.9122	0.027927	DHCR24
ENSG00000152457	10	14939358	14996431	120	25	218623	1.9101	0.028059	DCLRE1C
ENSG00000257017	16	72088491	72094954	13	5	218623	1.9093	0.028114	HP
ENSG00000132589	17	27206353	27224697	28	6	218623	1.9092	0.028118	FLOT2
ENSG00000003393	2	202565277	202645912	290	18	218623	1.9085	0.028161	ALS2
ENSG00000149646	20	34556512	34618622	93	7	218623	1.9082	0.028183	CNBD2
ENSG00000140297	15	59887074	59932438	109	19	218623	1.9077	0.028217	GCNT3
ENSG00000107404	1	1270656	1284730	39	6	218623	1.9059	0.028331	DVL1
ENSG00000011243	19	15490859	15529952	57	4	218623	1.9055	0.028359	AKAP8L
ENSG00000100276	22	29708922	29715668	8	4	218623	1.9045	0.028425	RASL10A
ENSG00000198815	1	42642210	42801548	271	11	218623	1.9044	0.028426	FOXJ3
ENSG00000008869	2	37195526	37311485	343	26	218623	1.904	0.028458	HEATR5B
ENSG00000206177	16	203891	216767	31	6	218623	1.9037	0.028472	HBM
ENSG00000203392	15	75970672	75973093	5	2	218623	1.9035	0.028485	AC105020.1
ENSG00000180537	6	13924677	13980533	74	10	218623	1.9035	0.028486	RNF182
ENSG00000025293	20	34359896	34538303	485	15	218623	1.9034	0.028497	PHF20
ENSG00000111726	12	22199108	22218608	16	5	218623	1.9027	0.028538	CMAS
ENSG00000132692	1	156611182	156629324	21	9	218623	1.902	0.028582	BCAN
ENSG00000177156	11	747329	765024	14	6	218623	1.902	0.028586	TALDO1
ENSG00000102595	13	96453834	96705736	469	23	218623	1.9012	0.028638	UGGT2
ENSG00000122490	18	77662420	77711664	114	18	218623	1.8982	0.028833	PQLC1
ENSG00000128641	2	192109911	192290115	257	11	218623	1.8972	0.028901	MYO1B
ENSG00000090097	3	51991470	52002426	13	3	218623	1.8954	0.029018	PCBP4
ENSG00000030110	6	33540329	33548019	26	7	218623	1.8939	0.029122	BAK1
ENSG00000173093	12	111284573	111345339	176	21	218623	1.8927	0.029201	CCDC63
ENSG00000183354	9	5881596	6007901	261	15	218623	1.8918	0.029257	KIAA2026
ENSG00000129159	11	17756359	17804602	89	19	218623	1.8911	0.029307	KCNC1
ENSG00000164167	4	147096837	147121152	77	4	218623	1.891	0.029311	LSM6
ENSG00000243627	21	35791013	35796264	6	3	218623	1.8904	0.029349	AP000322.53
ENSG00000091986	3	112323407	112368377	45	11	218623	1.8899	0.029389	CCDC80
ENSG00000165462	11	71950121	71956708	8	2	218623	1.8891	0.029437	PHOX2A
ENSG00000198498	4	164415594	164441691	41	3	218623	1.8889	0.029455	TMA16
ENSG00000158748	1	19991780	20006055	38	7	218623	1.8886	0.02947	HTR6
ENSG00000112812	6	27215480	27224403	21	7	218623	1.8884	0.029483	PRSS16
ENSG00000011454	9	125703112	125867145	306	16	218623	1.8883	0.029492	RABGAP1
ENSG00000203772	10	135234170	135382916	427	32	218623	1.8883	0.029493	SPRN
ENSG00000172992	17	43100708	43138473	116	13	218623	1.8869	0.02959	DCAKD
ENSG00000056586	9	125606835	125667620	107	14	218623	1.8862	0.029631	RC3H2
ENSG00000163629	4	87515468	87736324	659	15	218623	1.8862	0.029634	PTPN13
ENSG00000101004	20	25433341	25566153	250	19	218623	1.8854	0.029685	NINL
ENSG00000118193	1	200520628	200589862	241	24	218623	1.8853	0.029694	KIF14
ENSG00000186792	3	50330262	50336899	5	3	218623	1.885	0.029712	HYAL3
ENSG00000126432	11	64085560	64089283	4	2	218623	1.8846	0.029741	PRDX5
ENSG00000142937	1	45240923	45244451	5	2	218623	1.8846	0.029742	RPS8
ENSG00000150316	11	94695787	94706776	24	7	218623	1.8833	0.029827	CWC15
ENSG00000080854	11	133778459	133826880	114	22	218623	1.8825	0.029886	IGSF9B
ENSG00000105650	19	18318771	18366229	139	14	218623	1.8824	0.029889	PDE4C
ENSG00000184640	17	75276651	75496678	539	56	218623	1.8821	0.02991	2022-09-09
ENSG00000139318	12	89741009	89747048	24	6	218623	1.8817	0.029941	DUSP6
ENSG00000164074	4	128886461	128960866	96	7	218623	1.8815	0.02995	C4orf29
ENSG00000123416	12	49521565	49525180	8	1	218623	1.8805	0.030019	TUBA1B
ENSG00000164038	4	103941025	104006986	46	15	218623	1.8805	0.030023	SLC9B2
ENSG00000186187	16	75032928	75144892	124	18	218623	1.8803	0.030031	ZNRF1
ENSG00000136932	9	100666771	100684852	41	6	218623	1.8803	0.030033	C9orf156
ENSG00000114395	3	50388126	50395891	7	3	218623	1.8802	0.030041	CYB561D2
ENSG00000011600	19	36395303	36399197	15	3	218623	1.8798	0.030067	TYROBP
ENSG00000213020	19	53206066	53238326	71	9	218623	1.8792	0.030108	ZNF611
ENSG00000168301	3	58477841	58488087	23	7	218623	1.878	0.030189	KCTD6
ENSG00000064225	3	98451080	98540045	185	21	218623	1.8778	0.030207	ST3GAL6
ENSG00000186472	7	82383329	82792246	947	50	218623	1.8768	0.030273	PCLO
ENSG00000153498	13	113030633	113089003	252	19	218623	1.8762	0.030312	SPACA7
ENSG00000091640	17	4862521	4871167	20	7	218623	1.8759	0.030336	SPAG7
ENSG00000218819	2	21346789	21366144	13	5	218623	1.8756	0.030358	TDRD15
ENSG00000174448	18	51850728	51884334	83	5	218623	1.8755	0.030362	STARD6
ENSG00000155034	7	5470966	5553429	366	36	218623	1.8755	0.030364	FBXL18
ENSG00000174562	19	51328545	51340469	28	7	218623	1.8753	0.030379	KLK15
ENSG00000099817	19	1086594	1095598	27	9	218623	1.8752	0.030384	POLR2E
ENSG00000068654	2	86247339	86333278	209	18	218623	1.8749	0.030402	POLR1A
ENSG00000140832	16	71660064	71676017	32	7	218623	1.8742	0.030453	MARVELD3
ENSG00000125503	19	55602281	55628927	23	8	218623	1.8733	0.030514	PPP1R12C
ENSG00000171044	8	10753555	11058875	907	36	218623	1.8732	0.030522	XKR6
ENSG00000144730	3	57124010	57204334	222	23	218623	1.8728	0.030547	IL17RD
ENSG00000092201	14	21819631	21852425	39	5	218623	1.8726	0.030565	SUPT16H
ENSG00000165389	14	34901995	34931562	102	8	218623	1.8712	0.030661	SPTSSA
ENSG00000226321	2	241858202	241932728	126	19	218623	1.871	0.030675	AC104809.3
ENSG00000157456	15	59397277	59417244	32	7	218623	1.8704	0.030715	CCNB2
ENSG00000166199	11	43902361	43941816	131	19	218623	1.8701	0.030735	ALKBH3
ENSG00000101138	20	54967427	54979518	15	5	218623	1.87	0.030744	CSTF1
ENSG00000113211	5	140529683	140532868	21	8	218623	1.8689	0.030821	PCDHB6
ENSG00000169962	1	1266694	1270686	14	4	218623	1.8686	0.030836	TAS1R3
ENSG00000170369	20	23804406	23807368	11	2	218623	1.8677	0.030904	CST2
ENSG00000150347	10	63661059	63856703	470	61	218623	1.8675	0.030913	ARID5B
ENSG00000047932	6	117639374	117923691	974	50	218623	1.8675	0.030916	GOPC
ENSG00000153253	2	165944032	166060577	275	20	218623	1.867	0.030951	SCN3A
ENSG00000076984	19	7968728	7979363	26	10	218623	1.8669	0.030958	MAP2K7
ENSG00000178951	19	4044362	4066943	29	5	218623	1.8664	0.030993	ZBTB7A
ENSG00000134030	18	46065417	46389588	917	114	218623	1.866	0.031023	CTIF
ENSG00000196275	7	74210483	74267847	22	6	218623	1.8656	0.03105	GTF2IRD2
ENSG00000268358	5	111755280	111756310	5	2	218623	1.8643	0.031142	EPB41L4A-AS2
ENSG00000100320	22	36134783	36424473	300	17	218623	1.8639	0.03117	RBFOX2
ENSG00000181264	11	120195838	120204391	13	2	218623	1.8636	0.03119	TMEM136
ENSG00000269095	19	17346749	17366257	63	15	218623	1.8636	0.031191	AC010646.3
ENSG00000176256	1	34326076	34330392	5	3	218623	1.8626	0.031257	HMGB4
ENSG00000167397	16	31102163	31107301	7	2	218623	1.8625	0.031269	VKORC1
ENSG00000065361	12	56473641	56497289	37	9	218623	1.8624	0.031274	ERBB3
ENSG00000131941	19	33469499	33555794	217	23	218623	1.8619	0.03131	RHPN2
ENSG00000268432	5	157160003	157161727	5	1	218623	1.8616	0.031326	AC026407.1
ENSG00000176720	2	242498136	242513546	41	11	218623	1.8613	0.031348	BOK
ENSG00000102837	13	53602894	53626192	68	16	218623	1.861	0.031369	OLFM4
ENSG00000102977	16	67691415	67694713	5	2	218623	1.861	0.031371	ACD
ENSG00000174529	1	205052258	205053645	5	2	218623	1.8604	0.031414	TMEM81
ENSG00000150782	11	112013974	112034840	47	9	218623	1.8601	0.031438	IL18
ENSG00000109118	17	27232268	27278789	45	9	218623	1.859	0.03151	PHF12
ENSG00000163702	3	9958758	9975314	29	13	218623	1.8576	0.031615	IL17RC
ENSG00000198176	13	114239013	114295785	79	9	218623	1.8571	0.03165	TFDP1
ENSG00000198742	7	98625061	98741723	163	31	218623	1.857	0.031655	SMURF1
ENSG00000100450	14	25075686	25078905	6	4	218623	1.8561	0.031717	GZMH
ENSG00000272897	20	34220262	34262466	108	9	218623	1.8556	0.031756	RP1-309K20.6
ENSG00000178295	2	17935125	17966632	80	13	218623	1.8554	0.031771	GEN1
ENSG00000117877	19	45909467	45914024	22	6	218623	1.8552	0.031783	CD3EAP
ENSG00000103671	15	64679947	64747502	110	15	218623	1.855	0.031796	TRIP4
ENSG00000186326	19	33166313	33169206	14	4	218623	1.8549	0.031804	RGS9BP
ENSG00000082701	3	119540170	119813264	444	23	218623	1.8545	0.031835	GSK3B
ENSG00000170153	4	141780961	142134031	1047	74	218623	1.854	0.031867	RNF150
ENSG00000186329	3	171561139	171656505	198	21	218623	1.8535	0.031903	TMEM212
ENSG00000186977	21	31873975	31874435	2	1	218623	1.8534	0.031913	KRTAP19-5
ENSG00000182541	22	31608225	31676066	133	19	218623	1.8529	0.03195	LIMK2
ENSG00000039123	5	54603588	54721409	276	8	218623	1.8526	0.031968	SKIV2L2
ENSG00000162542	1	20008706	20126438	275	36	218623	1.8525	0.031979	TMCO4
ENSG00000117411	1	44444615	44456840	13	4	218623	1.8524	0.031984	B4GALT2
ENSG00000112559	6	41604620	41621984	63	11	218623	1.8522	0.032002	MDFI
ENSG00000155792	8	120885957	121063152	801	25	218623	1.8518	0.032027	DEPTOR
ENSG00000171448	9	125677845	125693779	31	7	218623	1.8512	0.032068	ZBTB26
ENSG00000157093	3	42438570	42452092	10	5	218623	1.8502	0.032142	LYZL4
ENSG00000115461	2	217536828	217560248	43	4	218623	1.8497	0.03218	IGFBP5
ENSG00000117569	1	97187221	97289294	232	20	218623	1.8492	0.032215	PTBP2
ENSG00000186723	19	15917817	15918936	4	2	218623	1.849	0.032227	OR10H1
ENSG00000105011	19	14230321	14247768	29	3	218623	1.8486	0.032255	ASF1B
ENSG00000164099	4	119201193	119274158	183	25	218623	1.8486	0.032261	PRSS12
ENSG00000182752	9	118916083	119164601	233	57	218623	1.8483	0.032277	PAPPA
ENSG00000196876	12	51984050	52206648	395	23	218623	1.8475	0.032338	SCN8A
ENSG00000126457	19	50179043	50192286	12	7	218623	1.8474	0.032343	PRMT1
ENSG00000166436	11	8633584	8693413	143	14	218623	1.8472	0.032356	TRIM66
ENSG00000116857	1	201103900	201140702	75	18	218623	1.8471	0.032368	TMEM9
ENSG00000166407	11	8245851	8290263	141	35	218623	1.846	0.032443	LMO1
ENSG00000172073	2	88824169	88829102	13	3	218623	1.8453	0.032495	TEX37
ENSG00000197415	3	156977531	157251408	699	37	218623	1.8449	0.032527	VEPH1
ENSG00000142102	11	289135	296107	10	4	218623	1.8448	0.032536	ATHL1
ENSG00000055070	1	16679070	16724640	80	11	218623	1.8434	0.032637	SZRD1
ENSG00000127920	7	93551011	93557922	12	6	218623	1.843	0.032661	GNG11
ENSG00000229415	14	36942493	36983034	35	12	218623	1.8429	0.032673	SFTA3
ENSG00000150907	13	41129804	41240734	229	17	218623	1.8425	0.032701	FOXO1
ENSG00000023287	8	53535016	53658403	133	23	218623	1.8425	0.032704	RB1CC1
ENSG00000164620	5	141016517	141020644	11	5	218623	1.8418	0.032752	RELL2
ENSG00000167281	17	77085427	77613550	1030	165	218623	1.8416	0.032768	RBFOX3
ENSG00000044115	5	137946656	138270723	284	18	218623	1.841	0.032812	CTNNA1
ENSG00000025434	11	47269851	47290396	52	7	218623	1.8406	0.03284	NR1H3
ENSG00000179934	3	39371197	39375171	6	3	218623	1.8403	0.032862	CCR8
ENSG00000116016	2	46520806	46613836	205	35	218623	1.8391	0.032953	EPAS1
ENSG00000155111	6	110931181	111137161	401	20	218623	1.8389	0.032968	CDK19
ENSG00000103222	16	16043434	16236931	642	51	218623	1.8385	0.032997	ABCC1
ENSG00000126261	19	34919257	34960853	67	10	218623	1.8382	0.033013	UBA2
ENSG00000172482	2	241807896	241819919	25	4	218623	1.8371	0.033099	AGXT
ENSG00000100191	22	32614465	32651328	82	16	218623	1.8366	0.033134	SLC5A4
ENSG00000134046	18	51679079	51751158	114	13	218623	1.8365	0.033139	MBD2
ENSG00000256861	12	122692326	122750970	100	10	218623	1.8364	0.03315	RP11-512M8.5
ENSG00000136929	9	100689073	100707138	31	4	218623	1.8361	0.03317	HEMGN
ENSG00000197914	6	27798952	27799305	2	1	218623	1.8355	0.033215	HIST1H4K
ENSG00000178726	20	23026270	23030378	4	2	218623	1.8352	0.033237	THBD
ENSG00000166589	16	66942025	66952887	15	5	218623	1.8352	0.033239	CDH16
ENSG00000169727	17	80008567	80015346	16	4	218623	1.8346	0.033286	GPS1
ENSG00000186350	9	137208944	137332431	187	32	218623	1.8345	0.033294	RXRA
ENSG00000183762	22	29469066	29564321	227	24	218623	1.8343	0.033303	KREMEN1
ENSG00000129084	11	14515329	14665181	165	32	218623	1.834	0.033328	PSMA1
ENSG00000167183	17	46029333	46035244	20	5	218623	1.8331	0.033391	PRR15L
ENSG00000159593	16	66836778	66907159	124	11	218623	1.833	0.033399	NAE1
ENSG00000176658	17	30819540	31204195	460	51	218623	1.833	0.033402	MYO1D
ENSG00000181789	3	128968449	128996614	46	4	218623	1.832	0.033477	COPG1
ENSG00000168679	1	110905470	110933704	67	12	218623	1.8302	0.033608	SLC16A4
ENSG00000011590	19	36195429	36207940	32	8	218623	1.8302	0.033612	ZBTB32
ENSG00000168291	3	58413357	58419584	28	6	218623	1.8275	0.033811	PDHB
ENSG00000171014	11	123810250	123811344	2	1	218623	1.826	0.033925	OR4D5
ENSG00000166398	19	34745442	34846491	203	21	218623	1.826	0.033926	KIAA0355
ENSG00000114742	3	39093489	39138155	141	18	218623	1.8259	0.033935	WDR48
ENSG00000121542	3	122920774	122992977	219	6	218623	1.8254	0.033969	SEC22A
ENSG00000110888	12	30862486	30907885	140	13	218623	1.8245	0.034042	CAPRIN2
ENSG00000165949	14	94571182	94583033	16	5	218623	1.8236	0.03411	IFI27
ENSG00000269605	20	43234346	43248126	26	8	218623	1.8232	0.034136	Z97053.1
ENSG00000181322	3	137980279	138048728	52	17	218623	1.8226	0.034182	NME9
ENSG00000107859	10	103989943	104001231	21	3	218623	1.8214	0.034275	PITX3
ENSG00000136451	17	56048910	56065620	24	5	218623	1.8214	0.034276	VEZF1
ENSG00000028137	1	12227060	12269285	117	12	218623	1.8213	0.034278	TNFRSF1B
ENSG00000060339	10	70480769	70552134	149	18	218623	1.8203	0.03436	CCAR1
ENSG00000204396	6	31733367	31745108	31	12	218623	1.8196	0.034411	VWA7
ENSG00000176040	3	111753690	111800116	165	20	218623	1.8191	0.034448	TMPRSS7
ENSG00000176476	16	28565236	28603111	84	10	218623	1.8182	0.034517	CCDC101
ENSG00000011332	19	38701646	38720354	57	9	218623	1.8173	0.034585	DPF1
ENSG00000175471	5	94039446	94620279	1383	109	218623	1.8172	0.034592	MCTP1
ENSG00000267260	19	37264055	37267980	10	4	218623	1.8171	0.034604	CTD-2162K18.4
ENSG00000100151	22	38452318	38471708	37	8	218623	1.8163	0.034658	PICK1
ENSG00000108788	17	40719086	40725257	10	2	218623	1.8161	0.03468	MLX
ENSG00000244462	20	34236847	34252878	43	7	218623	1.816	0.034684	RBM12
ENSG00000130590	20	62605466	62611361	20	3	218623	1.8157	0.034708	SAMD10
ENSG00000177683	7	108194987	108210194	42	6	218623	1.8155	0.034726	THAP5
ENSG00000186185	17	43002077	43025082	65	15	218623	1.8152	0.034744	KIF18B
ENSG00000105737	19	42502473	42573650	36	7	218623	1.8143	0.034817	GRIK5
ENSG00000118181	11	118886422	118889401	12	2	218623	1.8141	0.03483	RPS25
ENSG00000112473	6	33168222	33172216	3	2	218623	1.8133	0.03489	SLC39A7
ENSG00000123685	1	212859760	212873327	45	11	218623	1.8132	0.034903	BATF3
ENSG00000025039	6	90074355	90121989	107	19	218623	1.8123	0.034969	RRAGD
ENSG00000145632	5	57749809	57756087	25	5	218623	1.812	0.034997	PLK2
ENSG00000165970	11	20620946	20680831	162	30	218623	1.8119	0.035	SLC6A5
ENSG00000127948	7	75528518	75616173	153	27	218623	1.8116	0.035024	POR
ENSG00000007541	16	616995	634136	46	3	218623	1.8109	0.035081	PIGQ
ENSG00000151365	11	77774907	77779397	25	3	218623	1.8102	0.035132	THRSP
ENSG00000113356	5	89767565	89810370	100	15	218623	1.8102	0.035134	POLR3G
ENSG00000240542	17	39344697	39346891	6	3	218623	1.8099	0.035156	KRTAP9-1
ENSG00000155090	8	103661007	103668130	11	4	218623	1.8098	0.035164	KLF10
ENSG00000213676	6	32065953	32096030	77	25	218623	1.8097	0.035169	ATF6B
ENSG00000167257	11	117103341	117157161	117	15	218623	1.8093	0.035201	RNF214
ENSG00000101442	20	37377085	37400834	108	11	218623	1.8089	0.035233	ACTR5
ENSG00000187678	5	141689992	141706020	10	5	218623	1.808	0.035303	SPRY4
ENSG00000168748	16	66878282	66888056	14	3	218623	1.8069	0.035392	CA7
ENSG00000145743	5	107194736	107717799	1137	40	218623	1.8067	0.035406	FBXL17
ENSG00000101282	20	939095	982907	185	24	218623	1.8067	0.035406	RSPO4
ENSG00000187486	11	17407406	17410878	8	3	218623	1.8061	0.035449	KCNJ11
ENSG00000168297	3	58318607	58411748	445	19	218623	1.806	0.03546	PXK
ENSG00000136014	12	95910336	95945266	105	22	218623	1.8054	0.035508	USP44
ENSG00000152556	12	48498922	48540187	90	11	218623	1.8053	0.035517	PFKM
ENSG00000187189	6	116571151	116575261	12	4	218623	1.8052	0.035525	TSPYL4
ENSG00000144895	3	150264465	150302029	104	15	218623	1.8043	0.035591	EIF2A
ENSG00000142945	1	45205490	45233439	57	7	218623	1.8042	0.035598	KIF2C
ENSG00000129521	14	34393437	34931980	1399	130	218623	1.8037	0.035642	EGLN3
ENSG00000142459	19	7895119	7929862	102	14	218623	1.8029	0.035704	EVI5L
ENSG00000156096	4	70345883	70391732	113	13	218623	1.8028	0.035707	UGT2B4
ENSG00000164654	7	7606503	7648560	85	12	218623	1.8025	0.03573	MIOS
ENSG00000165929	14	92246095	92333880	175	15	218623	1.8025	0.035734	TC2N
ENSG00000168404	16	74705753	74734858	71	19	218623	1.8019	0.035783	MLKL
ENSG00000152128	2	135213330	135476570	445	40	218623	1.8014	0.035823	TMEM163
ENSG00000009954	7	72854728	72936608	124	13	218623	1.8011	0.035841	BAZ1B
ENSG00000111785	12	107168373	107283090	179	24	218623	1.8011	0.035843	RIC8B
ENSG00000164663	6	41757634	41863099	223	23	218623	1.8007	0.035879	USP49
ENSG00000175906	17	41476327	41478505	4	2	218623	1.8006	0.03588	ARL4D
ENSG00000099625	19	1228286	1238026	10	5	218623	1.8006	0.035881	C19orf26
ENSG00000113658	5	135468534	135524435	49	10	218623	1.8003	0.035905	SMAD5
ENSG00000135749	1	233119181	233431459	1079	56	218623	1.8002	0.035915	PCNXL2
ENSG00000124134	20	43720951	43729753	12	4	218623	1.8001	0.035923	KCNS1
ENSG00000259164	14	77564654	77691805	347	38	218623	1.7995	0.035972	RP11-463C8.4
ENSG00000134987	5	110427414	110466200	116	12	218623	1.7991	0.036004	WDR36
ENSG00000096088	6	41704449	41721847	51	15	218623	1.7982	0.036071	PGC
ENSG00000196782	4	140637907	141075338	944	92	218623	1.7977	0.036114	MAML3
ENSG00000198286	7	2945775	3083579	432	70	218623	1.7976	0.036118	CARD11
ENSG00000117791	1	220921567	220958150	111	9	218623	1.7974	0.036134	2022-03-02
ENSG00000151789	3	21459915	22414812	2577	196	218623	1.7971	0.036159	ZNF385D
ENSG00000235098	1	1353800	1357149	8	2	218623	1.7971	0.036161	ANKRD65
ENSG00000070010	22	19437433	19466738	75	10	218623	1.7968	0.036183	UFD1L
ENSG00000103723	15	83328033	83378666	127	21	218623	1.7965	0.036205	AP3B2
ENSG00000105880	7	96649704	96654409	11	6	218623	1.7965	0.036206	DLX5
ENSG00000164399	5	131396222	131398897	3	1	218623	1.7965	0.036207	IL3
ENSG00000100078	22	31530795	31536593	16	9	218623	1.7964	0.036212	PLA2G3
ENSG00000268925	10	135341026	135342661	3	2	218623	1.796	0.036246	AL161645.2
ENSG00000197273	1	42628362	42630389	4	2	218623	1.7957	0.036269	GUCA2A
ENSG00000184207	16	2261998	2264808	8	2	218623	1.7956	0.036279	PGP
ENSG00000106392	7	7196565	7288282	490	22	218623	1.7954	0.036295	C1GALT1
ENSG00000136942	9	127620159	127624260	5	2	218623	1.7952	0.036308	RPL35
ENSG00000163590	3	160473390	160796695	720	30	218623	1.7952	0.036311	PPM1L
ENSG00000228144	12	66517697	66563765	122	11	218623	1.7944	0.036377	TMBIM4
ENSG00000103351	16	3550924	3589048	62	8	218623	1.7938	0.036423	CLUAP1
ENSG00000101161	20	62612488	62664453	100	9	218623	1.7934	0.036452	PRPF6
ENSG00000136891	9	103064359	103115221	115	12	218623	1.7932	0.03647	TEX10
ENSG00000126062	3	50392180	50397041	3	2	218623	1.7926	0.036519	TMEM115
ENSG00000168779	3	157814948	157824292	15	7	218623	1.7923	0.036542	SHOX2
ENSG00000111305	12	13236494	13256619	20	8	218623	1.7921	0.03656	GSG1
ENSG00000187037	7	37723399	37873390	364	31	218623	1.7911	0.036637	GPR141
ENSG00000162843	1	241815580	241965435	502	48	218623	1.7907	0.036671	WDR64
ENSG00000167552	12	49578579	49583107	6	1	218623	1.7907	0.036671	TUBA1A
ENSG00000127329	12	70910630	71031220	411	52	218623	1.7903	0.036702	PTPRB
ENSG00000168734	20	43160426	43252888	148	16	218623	1.7902	0.036707	PKIG
ENSG00000164398	5	131142683	131347936	354	16	218623	1.7887	0.036833	ACSL6
ENSG00000155957	12	66517709	66563852	123	11	218623	1.7884	0.036856	TMBIM4
ENSG00000168785	4	99391518	99579780	337	42	218623	1.7881	0.036883	TSPAN5
ENSG00000105220	19	34850385	34893061	64	12	218623	1.7879	0.036892	GPI
ENSG00000120437	6	160181360	160200144	82	11	218623	1.7879	0.036895	ACAT2
ENSG00000177275	1	248097071	248098057	1	1	218623	1.7878	0.036905	OR2AJ1
ENSG00000011478	19	46195741	46207247	16	6	218623	1.7877	0.03691	QPCTL
ENSG00000135828	1	182542769	182558391	26	9	218623	1.7877	0.036914	RNASEL
ENSG00000149136	11	57093459	57103351	21	4	218623	1.7875	0.036927	SSRP1
ENSG00000242485	1	1337288	1342693	14	4	218623	1.7873	0.036945	MRPL20
ENSG00000186073	15	36871812	37102449	485	46	218623	1.7872	0.036955	C15orf41
ENSG00000135100	12	121416346	121440315	107	17	218623	1.7869	0.036976	HNF1A
ENSG00000215375	4	667369	675822	22	7	218623	1.7868	0.036986	MYL5
ENSG00000166856	12	57388230	57390468	2	1	218623	1.7866	0.036997	GPR182
ENSG00000181938	16	58328984	58440048	298	30	218623	1.7864	0.037017	GINS3
ENSG00000116996	1	238045705	238054094	35	6	218623	1.7858	0.037064	ZP4
ENSG00000196700	20	62588055	62680113	186	14	218623	1.7856	0.037085	ZNF512B
ENSG00000137500	11	82970139	82997450	74	11	218623	1.785	0.037129	CCDC90B
ENSG00000145428	4	154631277	154681387	202	13	218623	1.7849	0.037139	RNF175
ENSG00000165300	13	88324870	88331871	7	3	218623	1.7843	0.03719	SLITRK5
ENSG00000124406	4	42410390	42659122	460	34	218623	1.7833	0.037266	ATP8A1
ENSG00000170946	11	31391387	31453396	93	9	218623	1.7833	0.037269	DNAJC24
ENSG00000196693	10	43084555	43133992	108	10	218623	1.7828	0.037313	ZNF33B
ENSG00000137634	11	114441313	114466484	46	11	218623	1.7825	0.037331	NXPE4
ENSG00000172824	16	67022492	67043661	22	7	218623	1.7825	0.037334	CES4A
ENSG00000141086	16	67961543	67966317	2	1	218623	1.7824	0.037343	CTRL
ENSG00000169169	19	50194155	50216988	45	6	218623	1.7823	0.03735	CPT1C
ENSG00000156642	15	73852355	73926475	131	13	218623	1.7819	0.037382	NPTN
ENSG00000179922	19	56132108	56135967	6	2	218623	1.7819	0.037386	ZNF784
ENSG00000178700	3	93766680	93782233	8	3	218623	1.7815	0.037413	DHFRL1
ENSG00000198569	9	140125209	140131006	13	5	218623	1.7807	0.03748	SLC34A3
ENSG00000112782	6	45868045	46048132	374	47	218623	1.7803	0.037514	CLIC5
ENSG00000221946	19	35634154	35645204	16	5	218623	1.7802	0.037519	FXYD7
ENSG00000141577	17	79163393	79196799	90	14	218623	1.7802	0.03752	AZI1
ENSG00000139780	13	103338094	103346854	23	6	218623	1.7801	0.037527	METTL21C
ENSG00000112297	6	106959730	107018326	301	20	218623	1.7799	0.037547	AIM1
ENSG00000259316	15	64472547	64665980	361	13	218623	1.7798	0.037558	CTD-2116N17.1
ENSG00000075089	12	100592900	100635643	87	13	218623	1.7796	0.037568	ACTR6
ENSG00000120645	12	175931	287626	310	53	218623	1.7787	0.037646	IQSEC3
ENSG00000196284	6	44777054	45345690	1521	28	218623	1.7786	0.037652	SUPT3H
ENSG00000169548	22	22868060	22874613	12	3	218623	1.7784	0.037673	ZNF280A
ENSG00000256436	12	11182986	11184006	8	2	218623	1.7783	0.037676	TAS2R31
ENSG00000023572	1	193065598	193075244	18	5	218623	1.7781	0.037691	GLRX2
ENSG00000105705	19	19386827	19431653	96	10	218623	1.7765	0.037822	SUGP1
ENSG00000134014	8	27947190	28048673	223	17	218623	1.7764	0.037835	ELP3
ENSG00000186866	21	46683843	46707813	44	8	218623	1.7759	0.037874	POFUT2
ENSG00000187821	4	185939995	185941958	4	1	218623	1.7752	0.037934	HELT
ENSG00000119522	9	126141933	126692431	1123	49	218623	1.775	0.03795	DENND1A
ENSG00000163719	3	9691117	9744077	63	12	218623	1.7747	0.037973	MTMR14
ENSG00000187045	22	37461476	37505603	100	18	218623	1.7743	0.038007	TMPRSS6
ENSG00000152932	5	57878048	58155213	634	53	218623	1.7731	0.038106	RAB3C
ENSG00000166394	11	7686331	7698453	28	9	218623	1.7724	0.038161	CYB5R2
ENSG00000126934	19	4090319	4124126	58	11	218623	1.7719	0.038207	MAP2K2
ENSG00000146263	6	97590037	97731093	296	15	218623	1.7717	0.038219	MMS22L
ENSG00000043355	13	100634026	100639018	10	3	218623	1.7714	0.03825	ZIC2
ENSG00000100101	22	38077680	38170137	239	25	218623	1.7712	0.038262	NOL12
ENSG00000162444	1	10057264	10076078	40	4	218623	1.7707	0.038308	RBP7
ENSG00000214435	10	104629273	104661656	129	13	218623	1.7706	0.038314	AS3MT
ENSG00000168065	11	64323098	64340347	21	3	218623	1.7705	0.038324	SLC22A11
ENSG00000254656	14	101346992	101351184	10	5	218623	1.7704	0.03833	RTL1
ENSG00000214999	17	7982800	7984883	4	2	218623	1.7699	0.038369	AC129492.6
ENSG00000091164	18	54264439	54318831	62	10	218623	1.7697	0.038386	TXNL1
ENSG00000121454	1	180199421	180249380	166	32	218623	1.7674	0.038577	LHX4
ENSG00000215298	8	23430157	23432974	12	2	218623	1.7672	0.0386	FP15737
ENSG00000177954	1	153963235	153964626	3	2	218623	1.7664	0.038665	RPS27
ENSG00000111877	6	119134605	119256327	357	16	218623	1.7658	0.038715	MCM9
ENSG00000187210	9	79034752	79122332	367	29	218623	1.7658	0.038715	GCNT1
ENSG00000115841	2	38150330	38294285	418	22	218623	1.7647	0.03881	RMDN2
ENSG00000167208	16	50700211	50715264	19	10	218623	1.7647	0.038811	SNX20
ENSG00000243137	19	43696854	43711451	1	1	218623	1.7641	0.038854	PSG4
ENSG00000133636	12	86268073	86276770	27	4	218623	1.764	0.038866	NTS
ENSG00000124818	6	47749718	47800516	132	11	218623	1.7635	0.038907	OPN5
ENSG00000124102	20	43803517	43805185	13	2	218623	1.7634	0.038914	PI3
ENSG00000131042	19	54777675	54785039	15	3	218623	1.7633	0.038922	LILRB2
ENSG00000182050	12	86372516	87232681	1845	43	218623	1.7624	0.038998	MGAT4C
ENSG00000108759	17	39616063	39623681	29	5	218623	1.7623	0.039012	KRT32
ENSG00000104626	8	8859657	8974256	320	22	218623	1.7619	0.03904	ERI1
ENSG00000072062	19	14202500	14228896	24	4	218623	1.7618	0.039054	PRKACA
ENSG00000135018	9	86274878	86323118	113	11	218623	1.7612	0.039101	UBQLN1
ENSG00000134183	1	110145889	110155679	22	8	218623	1.7611	0.03911	GNAT2
ENSG00000153246	2	160788519	160919121	423	27	218623	1.7607	0.039141	PLA2R1
ENSG00000253598	8	82605842	82608409	7	3	218623	1.7598	0.039218	SLC10A5
ENSG00000272762	3	51994317	52008032	11	3	218623	1.7595	0.039244	RP11-155D18.14
ENSG00000108523	17	4843303	4848517	10	4	218623	1.7592	0.039273	RNF167
ENSG00000100106	22	38093011	38172563	208	21	218623	1.7592	0.039273	TRIOBP
ENSG00000187024	9	130455257	130487152	28	7	218623	1.7591	0.03928	PTRH1
ENSG00000189266	1	24285599	24289952	2	1	218623	1.7589	0.039299	PNRC2
ENSG00000138735	4	120415550	120550146	415	15	218623	1.7588	0.039305	PDE5A
ENSG00000129480	14	31915242	31926716	10	4	218623	1.7584	0.039342	DTD2
ENSG00000173914	11	66432469	66445392	15	7	218623	1.7573	0.039431	RBM4B
ENSG00000131100	22	18074902	18111584	190	9	218623	1.7573	0.039433	ATP6V1E1
ENSG00000078177	4	40058446	40159872	193	25	218623	1.7573	0.039436	N4BP2
ENSG00000266086	17	56066399	56082614	32	5	218623	1.757	0.039456	RP11-159D12.5
ENSG00000268950	1	31902192	31902614	2	1	218623	1.7569	0.039467	AC114494.1
ENSG00000255103	1	39876151	39882154	11	4	218623	1.756	0.039547	KIAA0754
ENSG00000253976	8	56047763	56054918	8	4	218623	1.756	0.039548	RP11-386G21.1
ENSG00000135956	2	96914254	96931732	17	7	218623	1.7554	0.039595	TMEM127
ENSG00000048028	11	113668596	113746292	131	15	218623	1.7554	0.039595	USP28
ENSG00000137700	11	118894824	118901616	15	5	218623	1.7554	0.039599	SLC37A4
ENSG00000126778	14	61110133	61124977	17	4	218623	1.755	0.03963	SIX1
ENSG00000152926	7	64432154	64467062	127	9	218623	1.7546	0.03966	ZNF117
ENSG00000151743	12	31824071	31882108	125	24	218623	1.7544	0.039679	AMN1
ENSG00000163872	3	183415606	183530413	209	16	218623	1.7544	0.03968	YEATS2
ENSG00000225663	17	79780287	79791178	20	2	218623	1.7544	0.039684	FAM195B
ENSG00000115084	2	114462588	114514400	176	15	218623	1.7543	0.039692	SLC35F5
ENSG00000197841	19	35225060	35233777	15	5	218623	1.753	0.0398	ZNF181
ENSG00000198715	1	156259880	156265463	9	3	218623	1.753	0.039803	C1orf85
ENSG00000204394	6	31745295	31763730	40	15	218623	1.7524	0.039856	VARS
ENSG00000129988	20	36974759	37005665	123	15	218623	1.7523	0.039864	LBP
ENSG00000236699	4	106473777	106629250	319	24	218623	1.752	0.03989	ARHGEF38
ENSG00000146701	7	75677369	75696826	48	6	218623	1.7519	0.039894	MDH2
ENSG00000163915	3	185430316	185447575	27	9	218623	1.7518	0.039905	C3orf65
ENSG00000135924	2	220143989	220151622	18	4	218623	1.7515	0.039931	DNAJB2
ENSG00000169118	15	64457716	64648442	348	12	218623	1.7513	0.03995	CSNK1G1
ENSG00000040608	22	20228938	20270769	54	11	218623	1.7509	0.039985	RTN4R
ENSG00000124570	6	2948393	2972090	89	13	218623	1.7504	0.040025	SERPINB6
ENSG00000185551	15	96869167	96883492	5	2	218623	1.7503	0.04003	NR2F2
ENSG00000197165	16	28603264	28608430	20	4	218623	1.75	0.040061	SULT1A2
ENSG00000008324	3	42623332	42636606	36	7	218623	1.7499	0.040072	SS18L2
ENSG00000164828	7	855528	936072	249	24	218623	1.7492	0.040124	SUN1
ENSG00000089225	12	114791736	114846247	109	24	218623	1.7487	0.040173	TBX5
ENSG00000084628	1	31652592	31712401	239	15	218623	1.7487	0.040175	NKAIN1
ENSG00000181609	11	5509915	5510979	9	3	218623	1.7486	0.040177	OR52D1
ENSG00000203883	20	62679076	62680994	1	1	218623	1.7486	0.040181	SOX18
ENSG00000224689	19	9800600	9811452	40	4	218623	1.7486	0.040184	ZNF812
ENSG00000171877	15	44162962	44487450	378	22	218623	1.7485	0.040192	FRMD5
ENSG00000162775	1	110881128	110889299	13	4	218623	1.7482	0.040219	RBM15
ENSG00000124233	20	43835638	43838413	5	1	218623	1.7478	0.040253	SEMG1
ENSG00000173264	11	64037534	64056972	28	11	218623	1.7477	0.040258	GPR137
ENSG00000143595	1	154293566	154297801	12	4	218623	1.7474	0.040284	AQP10
ENSG00000179195	12	124456392	124499986	57	15	218623	1.7472	0.040298	ZNF664
ENSG00000181449	3	181429714	181432221	2	1	218623	1.7471	0.040311	SOX2
ENSG00000164307	5	96096521	96143803	286	18	218623	1.7469	0.040324	ERAP1
ENSG00000126249	19	34895289	34917073	33	7	218623	1.746	0.040401	PDCD2L
ENSG00000136021	12	100660918	100735502	110	12	218623	1.7447	0.040518	SCYL2
ENSG00000143125	1	110993822	110999976	18	4	218623	1.7443	0.04055	PROK1
ENSG00000075292	2	71503691	71662199	296	27	218623	1.7438	0.040593	ZNF638
ENSG00000143545	1	153954127	153958834	3	2	218623	1.7438	0.040594	RAB13
ENSG00000220575	7	154858777	154863267	12	3	218623	1.7438	0.040598	HTR5A-AS1
ENSG00000115616	2	103236166	103327777	141	20	218623	1.7438	0.0406	SLC9A2
ENSG00000122257	16	24549014	24584184	97	8	218623	1.7437	0.040606	RBBP6
ENSG00000169908	3	149086809	149095652	17	2	218623	1.7437	0.040609	TM4SF1
ENSG00000126524	7	66452664	66460588	28	11	218623	1.7433	0.040642	SBDS
ENSG00000111875	6	119215384	119230332	42	7	218623	1.7424	0.040723	ASF1A
ENSG00000101443	20	44098346	44110172	34	8	218623	1.742	0.040752	WFDC2
ENSG00000231852	6	32006042	32009447	31	13	218623	1.7419	0.040765	CYP21A2
ENSG00000245317	5	179286013	179288283	8	2	218623	1.7411	0.040837	CTC-241N9.1
ENSG00000137948	1	92414928	92479983	219	14	218623	1.7406	0.040878	BRDT
ENSG00000034152	17	21187984	21218552	26	5	218623	1.7403	0.040908	MAP2K3
ENSG00000111707	12	118814185	118855840	95	6	218623	1.7397	0.040958	SUDS3
ENSG00000142541	19	49990811	49995565	14	3	218623	1.739	0.041019	RPL13A
ENSG00000221978	1	1321091	1334708	21	4	218623	1.7389	0.041023	CCNL2
ENSG00000139719	12	122714111	122751068	67	8	218623	1.7389	0.041027	VPS33A
ENSG00000264364	17	56160776	56172897	12	3	218623	1.7384	0.04107	DYNLL2
ENSG00000185306	12	64660217	64784972	238	21	218623	1.7376	0.041138	C12orf56
ENSG00000061656	20	34203814	34208971	7	3	218623	1.7376	0.041145	SPAG4
ENSG00000182631	5	33936491	33939023	3	1	218623	1.7374	0.041158	RXFP3
ENSG00000124831	2	238536219	238722325	554	33	218623	1.737	0.041198	LRRFIP1
ENSG00000204681	6	29523406	29601753	310	28	218623	1.7369	0.041204	GABBR1
ENSG00000183155	1	202848085	202858263	9	5	218623	1.7368	0.041213	RABIF
ENSG00000127054	1	1246965	1260071	16	3	218623	1.7364	0.041244	CPSF3L
ENSG00000155744	2	201838441	201936394	188	15	218623	1.7364	0.04125	FAM126B
ENSG00000217236	2	175199674	175203220	17	6	218623	1.7354	0.041336	SP9
ENSG00000168746	20	43080624	43093984	18	6	218623	1.7346	0.041405	C20orf62
ENSG00000140153	14	102605840	102691184	221	24	218623	1.7344	0.041421	WDR20
ENSG00000186812	18	32820994	32847097	26	10	218623	1.7343	0.041429	ZNF397
ENSG00000139173	12	44229770	44783545	1328	35	218623	1.7339	0.04147	TMEM117
ENSG00000152104	1	214522039	214725792	617	55	218623	1.7336	0.041491	PTPN14
ENSG00000180539	9	139921916	139931234	12	3	218623	1.7336	0.041494	C9orf139
ENSG00000172264	20	13976015	16033842	4747	278	218623	1.7332	0.041528	MACROD2
ENSG00000268162	12	57390745	57391335	3	1	218623	1.7327	0.041575	HBCBP
ENSG00000184716	15	44086360	44092419	5	2	218623	1.7324	0.041601	SERINC4
ENSG00000108578	17	28575218	28619074	72	10	218623	1.7324	0.041605	BLMH
ENSG00000161652	19	50655805	50666452	12	4	218623	1.7317	0.04166	IZUMO2
ENSG00000138430	2	174937175	175113426	394	19	218623	1.7312	0.041706	OLA1
ENSG00000180440	13	37248049	37271976	12	5	218623	1.7298	0.041831	SERTM1
ENSG00000080823	14	102690837	102771537	220	16	218623	1.7297	0.041842	MOK
ENSG00000189013	19	55236002	55325972	11	4	218623	1.7295	0.041856	KIR2DL4
ENSG00000240771	12	58003963	58013162	20	6	218623	1.7294	0.041869	ARHGEF25
ENSG00000010810	6	111981535	112194655	622	31	218623	1.7293	0.041876	FYN
ENSG00000026559	20	49620193	49639666	42	6	218623	1.729	0.041904	KCNG1
ENSG00000120215	9	5890802	5910606	36	9	218623	1.7287	0.041935	MLANA
ENSG00000163704	3	9987226	9994078	11	5	218623	1.7265	0.042129	PRRT3
ENSG00000139223	12	48866448	48866843	2	1	218623	1.7262	0.042157	ANP32D
ENSG00000044012	1	42619092	42621495	7	3	218623	1.7261	0.042163	GUCA2B
ENSG00000176102	11	33098734	33183917	238	18	218623	1.726	0.042169	CSTF3
ENSG00000069667	15	60780483	61521518	1412	182	218623	1.726	0.042176	RORA
ENSG00000171208	16	47111614	47177908	25	3	218623	1.7258	0.042188	NETO2
ENSG00000110987	12	122457328	122499948	68	16	218623	1.7258	0.042195	BCL7A
ENSG00000054356	2	220154345	220174370	50	10	218623	1.7243	0.04233	PTPRN
ENSG00000184178	4	53739149	54232242	1057	63	218623	1.724	0.042352	SCFD2
ENSG00000105618	19	54618837	54635140	23	6	218623	1.7238	0.042375	PRPF31
ENSG00000144891	3	148415571	148460795	123	15	218623	1.7237	0.042377	AGTR1
ENSG00000169379	3	93698983	93774512	48	9	218623	1.7237	0.042381	ARL13B
ENSG00000073417	15	85523671	85682376	549	23	218623	1.7236	0.042388	PDE8A
ENSG00000158985	5	130581186	130734140	209	13	218623	1.7235	0.0424	CDC42SE2
ENSG00000185340	22	29702572	29708774	11	5	218623	1.723	0.042442	GAS2L1
ENSG00000089169	12	113008184	113336686	435	47	218623	1.7225	0.042493	RPH3A
ENSG00000119401	9	119449581	119463579	25	5	218623	1.7222	0.042514	TRIM32
ENSG00000143178	1	168250278	168283664	48	8	218623	1.7216	0.042575	TBX19
ENSG00000106038	7	27282164	27290112	7	2	218623	1.7205	0.042674	EVX1
ENSG00000163703	3	9975506	9987097	28	5	218623	1.7201	0.042706	CRELD1
ENSG00000150783	11	112038095	112043282	13	4	218623	1.72	0.042719	TEX12
ENSG00000180929	3	51989330	51991509	7	3	218623	1.7193	0.042776	GPR62
ENSG00000079974	22	51205929	51222091	9	1	218623	1.7188	0.042823	RABL2B
ENSG00000170471	20	37101459	37207504	165	14	218623	1.718	0.0429	RALGAPB
ENSG00000110080	11	126225535	126310239	160	29	218623	1.7178	0.042913	ST3GAL4
ENSG00000012061	19	45910591	45982086	228	32	218623	1.7173	0.042959	ERCC1
ENSG00000147443	8	21766384	21771371	10	4	218623	1.7166	0.043031	DOK2
ENSG00000005194	16	57462081	57481440	70	14	218623	1.7164	0.043048	CIAPIN1
ENSG00000113845	3	119217379	119243937	114	15	218623	1.7158	0.043102	TIMMDC1
ENSG00000174599	4	118004718	118006736	1	1	218623	1.7153	0.043148	TRAM1L1
ENSG00000161573	17	34303529	34308532	21	5	218623	1.7149	0.043177	CCL16
ENSG00000182902	22	18043139	18073760	30	10	218623	1.7148	0.04319	SLC25A18
ENSG00000114999	2	113239731	113299316	146	13	218623	1.7147	0.043204	TTL
ENSG00000155542	5	56205087	56221359	50	6	218623	1.714	0.043266	SETD9
ENSG00000185900	8	42948658	42978577	39	5	218623	1.7139	0.043277	POMK
[truncated: 16,724 more rows]

## Sheet: S3.MaxAlc_EUR_GeneSet
VARIABLE	TYPE	NGENES	BETA	BETA_STD	SE	P	FULL_NAME
GO_bp:go_signal_release	SET	438	0.17326	0.02619	0.043878	3.9427e-05	GO_bp:go_signal_release
GO_bp:go_regulation_of_nervo...	SET	854	0.12624	0.026339	0.032083	4.1812e-05	GO_bp:go_regulation_of_nervous_system_development
GO_bp:go_insulin_secretion	SET	199	0.23114	0.023703	0.064009	0.00015294	GO_bp:go_insulin_secretion
GO_bp:go_regulation_of_neuro...9	SET	460	0.15449	0.023916	0.042976	0.00016281	GO_bp:go_regulation_of_neuron_projection_development
GO_bp:go_synaptic_vesicle_cy...1	SET	179	0.23786	0.023146	0.067007	0.00019332	GO_bp:go_synaptic_vesicle_cycle
GO_bp:go_positive_regulation...305	SET	1830	0.076528	0.022727	0.021751	0.00021772	GO_bp:go_positive_regulation_of_gene_expression
GO_bp:go_regulation_of_inter...8	SET	3	2.011	0.025455	0.57409	0.00023063	GO_bp:go_regulation_of_interleukin_6_mediated_signaling_pathway
Curated_gene_sets:su_pancreas	SET	40	0.49113	0.022677	0.14432	0.00033394	Curated_gene_sets:su_pancreas
GO_cc:go_dendritic_tree	SET	558	0.13333	0.022672	0.039267	0.00034351	GO_cc:go_dendritic_tree
GO_bp:go_response_to_light_i...	SET	11	1.0128	0.024541	0.30051	0.00037646	GO_bp:go_response_to_light_intensity
GO_bp:go_negative_regulation...56	SET	1410	0.083304	0.021983	0.024751	0.00038265	GO_bp:go_negative_regulation_of_biosynthetic_process
GO_bp:go_ventricular_cardiac...3	SET	17	0.85912	0.025877	0.25682	0.00041189	GO_bp:go_ventricular_cardiac_muscle_cell_differentiation
GO_cc:go_somatodendritic_com...	SET	775	0.11129	0.022169	0.033332	0.00042164	GO_cc:go_somatodendritic_compartment
GO_cc:go_pre_snornp_complex	SET	6	1.328	0.023771	0.39954	0.00044473	GO_cc:go_pre_snornp_complex
GO_bp:go_calcium_ion_regulat...1	SET	146	0.24274	0.021352	0.073524	0.00048175	GO_bp:go_calcium_ion_regulated_exocytosis
GO_bp:go_sebaceous_gland_dev...	SET	8	1.0434	0.021563	0.31606	0.0004823	GO_bp:go_sebaceous_gland_development
GO_bp:go_hormone_transport	SET	303	0.17378	0.021928	0.05288	0.00050869	GO_bp:go_hormone_transport
GO_bp:go_positive_regulation...698	SET	14	0.66615	0.018209	0.20375	0.00054001	GO_bp:go_positive_regulation_of_receptor_recycling
Curated_gene_sets:dacosta_uv...3	SET	837	0.10934	0.022595	0.033533	0.00055703	Curated_gene_sets:dacosta_uv_response_via_ercc3_dn
GO_mf:go_neurotrophin_binding	SET	9	1.0271	0.022515	0.31695	0.00059742	GO_mf:go_neurotrophin_binding
GO_bp:go_positive_regulation...556	SET	496	0.13595	0.021832	0.042261	0.00064931	GO_bp:go_positive_regulation_of_nervous_system_development
Curated_gene_sets:stark_pref...2	SET	186	0.21495	0.021318	0.066848	0.00065244	Curated_gene_sets:stark_prefrontal_cortex_22q11_deletion_up
GO_bp:go_behavior	SET	561	0.12693	0.021641	0.039793	0.00071314	GO_bp:go_behavior
Curated_gene_sets:maekawa_at...	SET	20	0.64704	0.021137	0.20319	0.00072655	Curated_gene_sets:maekawa_atf2_targets
GO_mf:go_rrna_adenine_methyl...	SET	8	0.95584	0.019754	0.30241	0.00078823	GO_mf:go_rrna_adenine_methyltransferase_activity
Curated_gene_sets:zhan_multi...20	SET	22	0.60552	0.020745	0.19178	0.00079735	Curated_gene_sets:zhan_multiple_myeloma_spiked
GO_cc:go_myelin_sheath_abaxo...	SET	6	1.034	0.018508	0.3281	0.00081347	GO_cc:go_myelin_sheath_abaxonal_region
GO_bp:go_regulation_of_cell_...20	SET	874	0.099765	0.021046	0.031682	0.00082062	GO_bp:go_regulation_of_cell_development
GO_bp:go_bone_mineralization	SET	102	0.29317	0.02158	0.093781	0.00088707	GO_bp:go_bone_mineralization
GO_bp:go_visual_behavior	SET	52	0.39581	0.020831	0.12665	0.00089023	GO_bp:go_visual_behavior
Curated_gene_sets:aston_majo...2	SET	45	0.40163	0.019667	0.1288	0.00091089	Curated_gene_sets:aston_major_depressive_disorder_up
GO_bp:go_synaptic_vesicle_re...	SET	60	0.34282	0.019376	0.11011	0.00092625	GO_bp:go_synaptic_vesicle_recycling
GO_cc:go_neuron_to_neuron_sy...	SET	328	0.15746	0.020658	0.050671	0.00094521	GO_cc:go_neuron_to_neuron_synapse
GO_mf:go_alcohol_dehydrogena...2	SET	8	1.5393	0.031812	0.49851	0.00101	GO_mf:go_alcohol_dehydrogenase_nad_activity
GO_bp:go_positive_regulation...567	SET	255	0.17884	0.020729	0.0581	0.0010433	GO_bp:go_positive_regulation_of_neuron_projection_development
Curated_gene_sets:weber_meth...3	SET	28	0.55193	0.021329	0.17956	0.0010587	Curated_gene_sets:weber_methylated_hcp_in_sperm_dn
GO_bp:go_regulation_of_insul...2	SET	168	0.21472	0.020248	0.069918	0.0010685	GO_bp:go_regulation_of_insulin_secretion
GO_cc:go_synapse_part	SET	888	0.095097	0.020214	0.031113	0.0011215	GO_cc:go_synapse_part
GO_bp:go_insulin_secretion_i...	SET	62	0.35807	0.020572	0.11722	0.0011287	GO_bp:go_insulin_secretion_involved_in_cellular_response_to_glucose_stimulus
Curated_gene_sets:reactome_k...7	SET	16	0.74604	0.0218	0.24444	0.0011383	Curated_gene_sets:reactome_ksrp_khsrp_binds_and_destabilizes_mrna
GO_bp:go_cognition	SET	277	0.17108	0.020655	0.056412	0.001214	GO_bp:go_cognition
Curated_gene_sets:biocarta_t...4	SET	12	0.85194	0.021562	0.28129	0.0012298	Curated_gene_sets:biocarta_tcra_pathway
GO_mf:go_death_receptor_acti...	SET	10	0.91689	0.021185	0.30294	0.0012385	GO_mf:go_death_receptor_activity
GO_bp:go_peptide_hormone_sec...	SET	238	0.17792	0.019932	0.059063	0.0012982	GO_bp:go_peptide_hormone_secretion
Curated_gene_sets:pid_reelin...	SET	28	0.49535	0.019142	0.16467	0.0013166	Curated_gene_sets:pid_reelin_pathway
GO_bp:go_presynaptic_endocyt...	SET	49	0.36543	0.018671	0.12157	0.0013254	GO_bp:go_presynaptic_endocytosis
Curated_gene_sets:marshall_v...2	SET	9	0.96075	0.02106	0.32096	0.0013816	Curated_gene_sets:marshall_viral_infection_response_up
GO_mf:go_dolichyl_phosphate_...	SET	8	0.82689	0.017089	0.27653	0.0013959	GO_mf:go_dolichyl_phosphate_mannose_protein_mannosyltransferase_activity
Curated_gene_sets:west_adren...4	SET	19	0.58556	0.018645	0.19632	0.0014303	Curated_gene_sets:west_adrenocortical_tumor_markers_dn
GO_bp:go_cellular_glucose_ho...	SET	143	0.23192	0.020191	0.077848	0.0014474	GO_bp:go_cellular_glucose_homeostasis
GO_cc:go_fascia_adherens	SET	9	1.0237	0.022438	0.34413	0.0014687	GO_cc:go_fascia_adherens
GO_bp:go_carbohydrate_homeos...	SET	231	0.18065	0.019942	0.060764	0.0014767	GO_bp:go_carbohydrate_homeostasis
GO_bp:go_cellular_response_t...18	SET	137	0.23592	0.020108	0.079728	0.0015446	GO_bp:go_cellular_response_to_carbohydrate_stimulus
GO_cc:go_apical_dendrite	SET	15	0.74559	0.021096	0.252	0.0015471	GO_cc:go_apical_dendrite
Curated_gene_sets:browne_hcm...26	SET	59	0.34201	0.019169	0.11569	0.0015596	Curated_gene_sets:browne_hcmv_infection_6hr_up
GO_bp:go_regulation_of_type_...2	SET	8	1.1356	0.02347	0.38578	0.0016236	GO_bp:go_regulation_of_type_b_pancreatic_cell_development
Curated_gene_sets:lopez_meso...6	SET	14	0.74796	0.020446	0.25463	0.0016566	Curated_gene_sets:lopez_mesothelioma_survival_up
Curated_gene_sets:fontaine_f...1	SET	63	0.35461	0.020536	0.12083	0.0016705	Curated_gene_sets:fontaine_follicular_thyroid_adenoma_dn
GO_bp:go_synaptic_vesicle_lo...	SET	156	0.21095	0.019176	0.071964	0.0016898	GO_bp:go_synaptic_vesicle_localization
Curated_gene_sets:reactome_r...112	SET	40	0.36733	0.016961	0.12551	0.0017155	Curated_gene_sets:reactome_rna_polymerase_iii_transcription
Curated_gene_sets:beier_glio...2	SET	37	0.42259	0.018768	0.14494	0.0017771	Curated_gene_sets:beier_glioma_stem_cell_up
Curated_gene_sets:mullighan_...2	SET	363	0.13301	0.018341	0.045635	0.0017822	Curated_gene_sets:mullighan_mll_signature_1_up
GO_bp:go_regulation_of_mrna_...3	SET	192	0.18043	0.018178	0.062249	0.0018766	GO_bp:go_regulation_of_mrna_catabolic_process
GO_bp:go_negative_regulation...598	SET	1130	0.079388	0.018906	0.027439	0.0019085	GO_bp:go_negative_regulation_of_rna_biosynthetic_process
GO_bp:go_regulation_of_recep...8	SET	23	0.49908	0.017482	0.17276	0.0019354	GO_bp:go_regulation_of_receptor_recycling
Curated_gene_sets:mullighan_...4	SET	399	0.12554	0.01813	0.043478	0.0019452	Curated_gene_sets:mullighan_mll_signature_2_up
GO_bp:go_response_to_morphine	SET	32	0.45492	0.018791	0.15774	0.0019664	GO_bp:go_response_to_morphine
GO_bp:go_vesicle_mediated_tr...2	SET	194	0.18434	0.018667	0.064228	0.0020548	GO_bp:go_vesicle_mediated_transport_in_synapse
GO_mf:go_nuclear_export_sign...	SET	9	1.0454	0.022916	0.36562	0.0021251	GO_mf:go_nuclear_export_signal_receptor_activity
GO_bp:go_regulation_of_neuro...5	SET	612	0.10783	0.019175	0.037886	0.0022147	GO_bp:go_regulation_of_neuron_differentiation
GO_bp:go_response_to_growth_...1	SET	660	0.10161	0.018738	0.035782	0.0022616	GO_bp:go_response_to_growth_factor
GO_bp:go_ectopic_germ_cell_p...	SET	7	1.0873	0.021021	0.38374	0.0023047	GO_bp:go_ectopic_germ_cell_programmed_cell_death
GO_mf:go_angiotensin_recepto...	SET	8	0.87278	0.018038	0.30936	0.0023945	GO_mf:go_angiotensin_receptor_binding
Curated_gene_sets:turashvili...11	SET	5	1.5118	0.024703	0.53615	0.0024055	Curated_gene_sets:turashvili_breast_normal_ductal_vs_lobular_dn
GO_mf:go_alcohol_dehydrogena...1	SET	6	1.6431	0.029409	0.58359	0.0024383	GO_mf:go_alcohol_dehydrogenase_activity_zinc_dependent
GO_bp:go_immune_response_inh...2	SET	7	1.0238	0.019793	0.36366	0.0024395	GO_bp:go_immune_response_inhibiting_signal_transduction
GO_bp:go_positive_regulation...134	SET	350	0.13679	0.018527	0.048634	0.0024605	GO_bp:go_positive_regulation_of_cell_projection_organization
Curated_gene_sets:taylor_met...	SET	77	0.27723	0.017743	0.098894	0.0025316	Curated_gene_sets:taylor_methylated_in_acute_lymphoblastic_leukemia
GO_bp:go_positive_regulation...119	SET	642	0.10142	0.018457	0.036256	0.0025782	GO_bp:go_positive_regulation_of_cell_death
GO_bp:go_response_to_auditor...	SET	22	0.53928	0.018475	0.19376	0.0026942	GO_bp:go_response_to_auditory_stimulus
GO_bp:go_regulation_of_inosi...1	SET	5	1.1261	0.0184	0.40593	0.002771	GO_bp:go_regulation_of_inositol_1_4_5_trisphosphate_sensitive_calcium_release_channel_activity
GO_bp:go_synaptic_vesicle_ex...	SET	115	0.23172	0.018105	0.083667	0.0028096	GO_bp:go_synaptic_vesicle_exocytosis
GO_bp:go_response_to_l_gluta...	SET	8	0.87901	0.018166	0.3181	0.0028641	GO_bp:go_response_to_l_glutamate
GO_bp:go_positive_regulation...564	SET	340	0.14049	0.01876	0.050862	0.0028741	GO_bp:go_positive_regulation_of_neuron_differentiation
GO_mf:go_nerve_growth_factor...	SET	5	1.2442	0.02033	0.45122	0.0029163	GO_mf:go_nerve_growth_factor_binding
GO_mf:go_rna_polymerase_iii_...3	SET	11	0.7407	0.017949	0.26881	0.0029339	GO_mf:go_rna_polymerase_iii_regulatory_region_dna_binding
GO_bp:go_chromosome_organiza...1	SET	1082	0.074344	0.017348	0.026994	0.0029459	GO_bp:go_chromosome_organization
Curated_gene_sets:browne_hcm...2	SET	90	0.26618	0.018411	0.096707	0.0029603	Curated_gene_sets:browne_hcmv_infection_10hr_up
GO_bp:go_cyclic_nucleotide_c...	SET	14	0.65782	0.017982	0.23904	0.0029656	GO_bp:go_cyclic_nucleotide_catabolic_process
GO_bp:go_receptor_recycling	SET	33	0.40816	0.017121	0.14834	0.0029687	GO_bp:go_receptor_recycling
GO_bp:go_rna_catabolic_proce...	SET	374	0.1193	0.016693	0.043388	0.0029857	GO_bp:go_rna_catabolic_process
GO_mf:go_rna_polymerase_iii_...4	SET	5	0.97199	0.015882	0.35366	0.0029981	GO_mf:go_rna_polymerase_iii_type_1_promoter_dna_binding
Curated_gene_sets:fridman_im...	SET	32	0.46365	0.019152	0.16878	0.0030095	Curated_gene_sets:fridman_immortalization_dn
GO_bp:go_zinc_ion_transmembr...	SET	22	0.4849	0.016612	0.1774	0.0031374	GO_bp:go_zinc_ion_transmembrane_transport
Curated_gene_sets:delacroix_...3	SET	45	0.37899	0.018558	0.13907	0.0032164	Curated_gene_sets:delacroix_rar_targets_up
GO_bp:go_negative_regulation...26	SET	13	0.68819	0.018128	0.25307	0.003274	GO_bp:go_negative_regulation_of_amyloid_precursor_protein_catabolic_process
GO_bp:go_peripheral_nervous_...2	SET	74	0.27706	0.017384	0.10215	0.0033449	GO_bp:go_peripheral_nervous_system_development
GO_bp:go_mature_ribosome_ass...	SET	5	1.2809	0.02093	0.4728	0.0033764	GO_bp:go_mature_ribosome_assembly
GO_bp:go_drinking_behavior	SET	5	1.1605	0.018962	0.4284	0.0033788	GO_bp:go_drinking_behavior
GO_cc:go_neuron_spine	SET	154	0.20141	0.018192	0.07459	0.0034674	GO_cc:go_neuron_spine
GO_mf:go_dna_binding_transcr...4	SET	218	0.16616	0.017825	0.061701	0.003544	GO_mf:go_dna_binding_transcription_repressor_activity_rna_polymerase_ii_specific
GO_cc:go_shelterin_complex	SET	6	0.99539	0.017817	0.36968	0.0035485	GO_cc:go_shelterin_complex
GO_bp:go_regulation_of_bone_...2	SET	64	0.31646	0.018471	0.11773	0.0035987	GO_bp:go_regulation_of_bone_mineralization
Curated_gene_sets:reactome_s...13	SET	61	0.31283	0.017827	0.11655	0.0036393	Curated_gene_sets:reactome_semaphorin_interactions
GO_cc:go_axon_part	SET	356	0.12987	0.017738	0.048433	0.0036677	GO_cc:go_axon_part
GO_bp:go_protein_targeting_t...1	SET	19	0.59551	0.018961	0.22229	0.0036965	GO_bp:go_protein_targeting_to_lysosome
GO_bp:go_regulation_of_hormo...4	SET	251	0.15494	0.01782	0.057894	0.0037251	GO_bp:go_regulation_of_hormone_secretion
GO_mf:go_structural_constitu...7	SET	5	1.048	0.017125	0.3919	0.0037485	GO_mf:go_structural_constituent_of_presynapse
GO_bp:go_cell_aggregation	SET	21	0.56995	0.019078	0.21334	0.0037787	GO_bp:go_cell_aggregation
GO_bp:go_developmental_pigme...	SET	42	0.37561	0.01777	0.14062	0.0037843	GO_bp:go_developmental_pigmentation
GO_bp:go_regulation_of_pepti...2	SET	196	0.17388	0.017698	0.065116	0.0037924	GO_bp:go_regulation_of_peptide_hormone_secretion
GO_bp:go_programmed_cell_dea...2	SET	12	0.75659	0.019148	0.28391	0.0038539	GO_bp:go_programmed_cell_death_involved_in_cell_development
GO_bp:go_rrna_catabolic_proc...	SET	18	0.68152	0.021122	0.25588	0.0038714	GO_bp:go_rrna_catabolic_process
GO_bp:go_pigmentation	SET	89	0.26803	0.018436	0.10068	0.0038845	GO_bp:go_pigmentation
Curated_gene_sets:figueroa_a...3	SET	8	0.85877	0.017748	0.32279	0.0039052	Curated_gene_sets:figueroa_aml_methylation_cluster_2_dn
GO_cc:go_synapse	SET	1113	0.074465	0.017608	0.02808	0.0040054	GO_cc:go_synapse
Curated_gene_sets:reactome_b...32	SET	16	0.64205	0.018762	0.24214	0.0040097	Curated_gene_sets:reactome_butyrate_response_factor_1_brf1_binds_and_destabilizes_mrna
Curated_gene_sets:klein_prim...2	SET	48	0.31298	0.015827	0.11811	0.0040285	Curated_gene_sets:klein_primary_effusion_lymphoma_up
GO_bp:go_neurogenesis	SET	1506	0.064894	0.017649	0.024551	0.00411	GO_bp:go_neurogenesis
Curated_gene_sets:ikeda_mir3...2	SET	110	0.24287	0.018561	0.092192	0.0042186	Curated_gene_sets:ikeda_mir30_targets_up
GO_bp:go_macromolecule_catab...	SET	1272	0.064733	0.01629	0.024576	0.0042235	GO_bp:go_macromolecule_catabolic_process
GO_bp:go_negative_regulation...605	SET	6	0.88386	0.01582	0.33594	0.0042602	GO_bp:go_negative_regulation_of_schwann_cell_proliferation
GO_bp:go_walking_behavior	SET	30	0.43037	0.017214	0.16359	0.0042636	GO_bp:go_walking_behavior
GO_bp:go_pigment_cell_differ...	SET	33	0.4122	0.01729	0.15705	0.0043414	GO_bp:go_pigment_cell_differentiation
GO_bp:go_negative_regulation...472	SET	5	1.1602	0.018958	0.44275	0.0043942	GO_bp:go_negative_regulation_of_neurotransmitter_uptake
GO_bp:go_canonical_wnt_signa...3	SET	3	1.3534	0.017131	0.51663	0.0044046	GO_bp:go_canonical_wnt_signaling_pathway_involved_in_osteoblast_differentiation
GO_bp:go_signal_release_from...	SET	162	0.18761	0.017376	0.071747	0.0044668	GO_bp:go_signal_release_from_synapse
Curated_gene_sets:akl_htlv1_...1	SET	63	0.30822	0.017849	0.11837	0.004613	Curated_gene_sets:akl_htlv1_infection_dn
GO_bp:go_type_b_pancreatic_c...2	SET	19	0.59979	0.019098	0.23057	0.0046473	GO_bp:go_type_b_pancreatic_cell_development
Curated_gene_sets:biocarta_m...7	SET	7	1.1424	0.022087	0.4395	0.0046729	Curated_gene_sets:biocarta_melanocyte_pathway
GO_bp:go_endocrine_pancreas_...	SET	44	0.36762	0.017801	0.14155	0.0047038	GO_bp:go_endocrine_pancreas_development
GO_mf:go_tumor_necrosis_fact...1	SET	8	0.8603	0.01778	0.33152	0.0047328	GO_mf:go_tumor_necrosis_factor_activated_receptor_activity
GO_mf:go_zinc_ion_transmembr...	SET	20	0.47354	0.015469	0.18256	0.0047487	GO_mf:go_zinc_ion_transmembrane_transporter_activity
GO_bp:go_steroid_hormone_sec...	SET	19	0.53134	0.016918	0.20522	0.0048162	GO_bp:go_steroid_hormone_secretion
GO_bp:go_snare_complex_assem...	SET	17	0.57492	0.017316	0.22373	0.0050933	GO_bp:go_snare_complex_assembly
GO_bp:go_negative_regulation...679	SET	765	0.083499	0.01653	0.032529	0.005134	GO_bp:go_negative_regulation_of_transcription_by_rna_polymerase_ii
GO_bp:go_grooming_behavior	SET	16	0.62699	0.018321	0.2444	0.0051574	GO_bp:go_grooming_behavior
GO_bp:go_peptidyl_serine_mod...	SET	289	0.13364	0.016476	0.052152	0.0051997	GO_bp:go_peptidyl_serine_modification
Curated_gene_sets:reactome_h...34	SET	8	0.83089	0.017172	0.32444	0.0052223	Curated_gene_sets:reactome_hur_elavl1_binds_and_stabilizes_mrna
GO_bp:go_positive_regulation...392	SET	32	0.42334	0.017487	0.16559	0.0052893	GO_bp:go_positive_regulation_of_interleukin_12_production
Curated_gene_sets:tooker_gem...2	SET	78	0.24979	0.01609	0.097973	0.0053962	Curated_gene_sets:tooker_gemcitabine_resistance_up
GO_bp:go_interleukin_12_prod...	SET	52	0.33526	0.017644	0.1315	0.005397	GO_bp:go_interleukin_12_production
GO_bp:go_zinc_ion_transport	SET	27	0.42089	0.015972	0.16517	0.0054174	GO_bp:go_zinc_ion_transport
GO_bp:go_histone_h4_acetylat...	SET	61	0.3008	0.017142	0.11823	0.0054796	GO_bp:go_histone_h4_acetylation
GO_bp:go_negative_regulation...314	SET	48	0.29753	0.015046	0.11714	0.0055465	GO_bp:go_negative_regulation_of_innate_immune_response
GO_cc:go_presynapse	SET	463	0.10746	0.016688	0.04236	0.0055987	GO_cc:go_presynapse
Curated_gene_sets:lien_breas...1	SET	32	0.41357	0.017083	0.16306	0.0056073	Curated_gene_sets:lien_breast_carcinoma_metaplastic
GO_mf:go_mrna_3_utr_au_rich_...	SET	14	0.67304	0.018398	0.26597	0.0056992	GO_mf:go_mrna_3_utr_au_rich_region_binding
Curated_gene_sets:buytaert_p...2	SET	789	0.083407	0.016758	0.032987	0.0057327	Curated_gene_sets:buytaert_photodynamic_therapy_stress_up
GO_bp:go_regulation_of_siste...1	SET	19	0.52141	0.016602	0.20682	0.0058536	GO_bp:go_regulation_of_sister_chromatid_cohesion
GO_cc:go_cell_cell_contact_z...	SET	69	0.27263	0.01652	0.10823	0.0058905	GO_cc:go_cell_cell_contact_zone
Curated_gene_sets:reactome_r...8	SET	18	0.54367	0.016849	0.21594	0.0059114	Curated_gene_sets:reactome_ras_activation_upon_ca2plus_influx_through_nmda_receptor
GO_bp:go_immune_response_inh...1	SET	5	1.1036	0.018032	0.43896	0.0059729	GO_bp:go_immune_response_inhibiting_cell_surface_receptor_signaling_pathway
GO_mf:go_structural_constitu...9	SET	14	0.58116	0.015886	0.23122	0.005982	GO_mf:go_structural_constituent_of_synapse
GO_cc:go_intercalated_disc	SET	50	0.33213	0.017141	0.13227	0.0060234	GO_cc:go_intercalated_disc
Curated_gene_sets:reactome_t...92	SET	16	0.60047	0.017547	0.23944	0.0060794	Curated_gene_sets:reactome_translocation_of_zap_70_to_immunological_synapse
GO_bp:go_histone_h4_k20_trim...	SET	6	1.0455	0.018714	0.41699	0.0060873	GO_bp:go_histone_h4_k20_trimethylation
Curated_gene_sets:lu_ezh2_ta...2	SET	270	0.12541	0.014951	0.05004	0.0061075	Curated_gene_sets:lu_ezh2_targets_up
GO_bp:go_positive_regulation...723	SET	1509	0.059453	0.016184	0.023754	0.0061637	GO_bp:go_positive_regulation_of_rna_biosynthetic_process
GO_bp:go_protein_localizatio...24	SET	36	0.39959	0.017505	0.15969	0.0061761	GO_bp:go_protein_localization_to_lysosome
GO_bp:go_embryonic_cleavage	SET	6	0.93554	0.016745	0.3741	0.0062006	GO_bp:go_embryonic_cleavage
GO_bp:go_rna_destabilization	SET	31	0.4034	0.016401	0.16133	0.0062072	GO_bp:go_rna_destabilization
GO_bp:go_b_cell_lineage_comm...	SET	5	1.0045	0.016414	0.40192	0.0062259	GO_bp:go_b_cell_lineage_commitment
GO_bp:go_regulation_of_exocy...	SET	202	0.15882	0.016408	0.063595	0.0062604	GO_bp:go_regulation_of_exocytosis
GO_cc:go_postsynapse	SET	579	0.096624	0.016727	0.038726	0.0063013	GO_cc:go_postsynapse
GO_bp:go_maintenance_of_pres...	SET	5	0.92378	0.015095	0.37047	0.006328	GO_bp:go_maintenance_of_presynaptic_active_zone_structure
Curated_gene_sets:dacosta_uv...1	SET	453	0.11402	0.01752	0.045726	0.0063286	Curated_gene_sets:dacosta_uv_response_via_ercc3_common_dn
Curated_gene_sets:baris_thyr...2	SET	23	0.43514	0.015242	0.17458	0.0063468	Curated_gene_sets:baris_thyroid_cancer_up
GO_bp:go_exocytic_process	SET	79	0.233	0.015103	0.093511	0.0063616	GO_bp:go_exocytic_process
GO_bp:go_regulation_of_cell_...35	SET	626	0.091586	0.016465	0.036781	0.0063914	GO_bp:go_regulation_of_cell_projection_organization
GO_bp:go_organelle_localizat...	SET	658	0.084687	0.015595	0.034036	0.0064254	GO_bp:go_organelle_localization
GO_bp:go_melanocyte_differen...	SET	23	0.48926	0.017138	0.1968	0.0064638	GO_bp:go_melanocyte_differentiation
Curated_gene_sets:kim_wt1_ta...3	SET	119	0.19034	0.015127	0.076574	0.0064687	Curated_gene_sets:kim_wt1_targets_8hr_dn
Curated_gene_sets:rhein_all_...1	SET	345	0.118	0.01587	0.047494	0.0064926	Curated_gene_sets:rhein_all_glucocorticoid_therapy_dn
GO_bp:go_transcription_by_rn...2	SET	52	0.28421	0.014957	0.11443	0.0065053	GO_bp:go_transcription_by_rna_polymerase_iii
Curated_gene_sets:matzuk_ste...	SET	8	0.91269	0.018862	0.36752	0.0065116	Curated_gene_sets:matzuk_steroidogenesis
GO_bp:go_positive_regulation...65	SET	1852	0.053357	0.01593	0.021499	0.0065407	GO_bp:go_positive_regulation_of_biosynthetic_process
GO_bp:go_motor_neuron_migrat...	SET	6	1.06	0.018974	0.42797	0.006631	GO_bp:go_motor_neuron_migration
GO_bp:go_negative_regulation...560	SET	17	0.56253	0.016943	0.22714	0.0066364	GO_bp:go_negative_regulation_of_protein_oligomerization
GO_bp:go_cardiac_muscle_cell...5	SET	111	0.22096	0.016963	0.089249	0.0066527	GO_bp:go_cardiac_muscle_cell_differentiation
Curated_gene_sets:guo_hex_ta...2	SET	72	0.27112	0.016781	0.10957	0.0066787	Curated_gene_sets:guo_hex_targets_up
Curated_gene_sets:mishra_car...1	SET	21	0.44795	0.014994	0.18109	0.0066924	Curated_gene_sets:mishra_carcinoma_associated_fibroblast_dn
GO_bp:go_glial_cell_prolifer...	SET	45	0.34999	0.017138	0.14152	0.0067028	GO_bp:go_glial_cell_proliferation
GO_cc:go_neuron_projection	SET	1227	0.066297	0.016407	0.02682	0.0067236	GO_cc:go_neuron_projection
GO_bp:go_adult_behavior	SET	138	0.19243	0.01646	0.077864	0.0067344	GO_bp:go_adult_behavior
GO_bp:go_response_to_broncho...	SET	50	0.31877	0.016451	0.12901	0.0067452	GO_bp:go_response_to_bronchodilator
GO_bp:go_regulation_of_synap...12	SET	107	0.21986	0.016573	0.089011	0.0067605	GO_bp:go_regulation_of_synaptic_vesicle_cycle
GO_bp:go_regulation_of_perk_...	SET	10	0.81036	0.018723	0.32852	0.0068234	GO_bp:go_regulation_of_perk_mediated_unfolded_protein_response
GO_bp:go_myofibril_assembly	SET	68	0.27974	0.016828	0.11345	0.0068398	GO_bp:go_myofibril_assembly
GO_bp:go_protein_acylation	SET	219	0.14269	0.015342	0.057868	0.0068414	GO_bp:go_protein_acylation
GO_bp:go_secondary_heart_fie...	SET	9	0.75811	0.016618	0.30776	0.0068876	GO_bp:go_secondary_heart_field_specification
GO_bp:go_response_to_ampheta...	SET	31	0.4108	0.016702	0.16677	0.0068894	GO_bp:go_response_to_amphetamine
Curated_gene_sets:reactome_d...20	SET	7	0.69422	0.013421	0.28193	0.0069064	Curated_gene_sets:reactome_defective_chsy1_causes_tpbs
GO_bp:go_protein_import_into...3	SET	6	0.62354	0.011161	0.25363	0.0069822	GO_bp:go_protein_import_into_peroxisome_membrane
GO_bp:go_organic_cyclic_comp...	SET	571	0.088706	0.015254	0.036206	0.0071473	GO_bp:go_organic_cyclic_compound_catabolic_process
GO_bp:go_chromatin_organizat...1	SET	693	0.083568	0.015778	0.03422	0.0073065	GO_bp:go_chromatin_organization
Curated_gene_sets:vernell_re...1	SET	23	0.42978	0.015055	0.17604	0.0073191	Curated_gene_sets:vernell_retinoblastoma_pathway_dn
GO_mf:go_n_acyltransferase_a...	SET	95	0.21293	0.015129	0.087235	0.0073302	GO_mf:go_n_acyltransferase_activity
Curated_gene_sets:rickman_he...6	SET	52	0.30668	0.01614	0.12569	0.0073503	Curated_gene_sets:rickman_head_and_neck_cancer_f
Curated_gene_sets:johnstone_...3	SET	330	0.12349	0.016249	0.050647	0.0073861	Curated_gene_sets:johnstone_parvb_targets_2_dn
GO_bp:go_c_terminal_protein_...3	SET	7	0.94194	0.01821	0.38639	0.0073936	GO_bp:go_c_terminal_protein_lipidation
GO_bp:go_artery_morphogenesis	SET	59	0.31183	0.017478	0.12798	0.0074173	GO_bp:go_artery_morphogenesis
GO_bp:go_cardiac_cell_develo...	SET	80	0.26064	0.017001	0.10705	0.0074571	GO_bp:go_cardiac_cell_development
GO_bp:go_benzene_containing_...	SET	13	0.66156	0.017427	0.27204	0.0075165	GO_bp:go_benzene_containing_compound_metabolic_process
GO_mf:go_n_acetyltransferase...	SET	77	0.22901	0.014656	0.094217	0.0075418	GO_mf:go_n_acetyltransferase_activity
Curated_gene_sets:bilanges_s...3	SET	68	0.26008	0.015646	0.10705	0.0075667	Curated_gene_sets:bilanges_serum_sensitive_genes
GO_bp:go_positive_regulation...12	SET	7	0.87761	0.016966	0.36132	0.0075783	GO_bp:go_positive_regulation_of_activation_of_janus_kinase_activity
Curated_gene_sets:reactome_m...12	SET	4	1.4325	0.020936	0.59011	0.0076065	Curated_gene_sets:reactome_mecp2_regulates_transcription_factors
Curated_gene_sets:tsunoda_ci...2	SET	14	0.57349	0.015676	0.23644	0.0076493	Curated_gene_sets:tsunoda_cisplatin_resistance_up
GO_bp:go_negative_regulation...546	SET	10	0.7352	0.016987	0.30329	0.0076794	GO_bp:go_negative_regulation_of_protein_homooligomerization
GO_mf:go_divalent_inorganic_...	SET	24	0.40342	0.014435	0.16648	0.0076955	GO_mf:go_divalent_inorganic_cation_transmembrane_transporter_activity
GO_bp:go_tor_signaling	SET	110	0.19884	0.015196	0.082205	0.0077915	GO_bp:go_tor_signaling
Curated_gene_sets:martin_nfk...2	SET	39	0.34153	0.015571	0.1412	0.0077942	Curated_gene_sets:martin_nfkb_targets_up
GO_bp:go_regulation_of_axono...	SET	169	0.17271	0.016335	0.071422	0.0078061	GO_bp:go_regulation_of_axonogenesis
GO_bp:go_protein_acetylation	SET	177	0.15395	0.014898	0.063678	0.0078171	GO_bp:go_protein_acetylation
GO_bp:go_behavioral_response...1	SET	19	0.53807	0.017132	0.22266	0.0078399	GO_bp:go_behavioral_response_to_cocaine
GO_bp:go_histone_h4_k16_acet...	SET	17	0.51361	0.01547	0.21259	0.0078527	GO_bp:go_histone_h4_k16_acetylation
Curated_gene_sets:nemeth_inf...1	SET	30	0.40201	0.016079	0.1665	0.0078857	Curated_gene_sets:nemeth_inflammatory_response_lps_dn
Curated_gene_sets:boyault_li...2	SET	43	0.32203	0.015416	0.13345	0.0079137	Curated_gene_sets:boyault_liver_cancer_subclass_g123_up
Curated_gene_sets:reactome_m...16	SET	62	0.25668	0.014746	0.10641	0.0079322	Curated_gene_sets:reactome_meiotic_synapsis
GO_bp:go_protein_localizatio...6	SET	58	0.27499	0.015282	0.11405	0.0079556	GO_bp:go_protein_localization_to_cell_surface
GO_bp:go_negative_regulation...656	SET	8	0.68213	0.014097	0.28294	0.0079621	GO_bp:go_negative_regulation_of_t_cell_differentiation_in_thymus
GO_bp:go_memory	SET	111	0.2159	0.016575	0.089628	0.0080071	GO_bp:go_memory
Curated_gene_sets:reactome_t...114	SET	16	0.5876	0.01717	0.24461	0.0081536	Curated_gene_sets:reactome_tristetraprolin_ttp_zfp36_binds_and_destabilizes_mrna
Curated_gene_sets:valk_aml_c...2	SET	29	0.41911	0.016482	0.1745	0.0081647	Curated_gene_sets:valk_aml_cluster_10
GO_bp:go_glandular_epithelia...1	SET	24	0.5023	0.017973	0.20919	0.0081762	GO_bp:go_glandular_epithelial_cell_development
Curated_gene_sets:reactome_s...11	SET	20	0.52605	0.017184	0.21951	0.0082821	Curated_gene_sets:reactome_sema4d_induced_cell_migration_and_growth_cone_collapse
Curated_gene_sets:kegg_prima...2	SET	32	0.39958	0.016506	0.1673	0.008466	Curated_gene_sets:kegg_primary_immunodeficiency
GO_bp:go_negative_regulation...303	SET	411	0.1075	0.015752	0.04506	0.0085272	GO_bp:go_negative_regulation_of_hydrolase_activity
GO_bp:go_presynaptic_active_...	SET	8	0.74584	0.015414	0.3127	0.0085404	GO_bp:go_presynaptic_active_zone_organization
GO_cc:go_neuron_part	SET	1619	0.055721	0.015661	0.023371	0.0085649	GO_cc:go_neuron_part
Curated_gene_sets:reactome_d...18	SET	7	0.66782	0.012911	0.28022	0.0085871	Curated_gene_sets:reactome_defective_chst3_causes_sedcjd
GO_mf:go_mitogen_activated_p...4	SET	5	1.0753	0.017571	0.45121	0.0085877	GO_mf:go_mitogen_activated_protein_kinase_p38_binding
GO_bp:go_lipoprotein_biosynt...	SET	87	0.2066	0.014051	0.086744	0.0086224	GO_bp:go_lipoprotein_biosynthetic_process
Curated_gene_sets:mahajan_re...2	SET	71	0.27024	0.016611	0.1136	0.0086898	Curated_gene_sets:mahajan_response_to_il1a_up
GO_cc:go_alpha_beta_t_cell_r...	SET	5	1.0067	0.016449	0.42398	0.0087952	GO_cc:go_alpha_beta_t_cell_receptor_complex
Curated_gene_sets:ly_aging_o...2	SET	6	0.89324	0.015988	0.37685	0.0088933	Curated_gene_sets:ly_aging_old_up
GO_bp:go_regulation_of_synap...6	SET	177	0.1672	0.01618	0.070683	0.00901	GO_bp:go_regulation_of_synaptic_plasticity
GO_mf:go_intramolecular_tran...2	SET	10	0.55486	0.01282	0.23488	0.009087	GO_mf:go_intramolecular_transferase_activity_phosphotransferases
GO_bp:go_chaperone_mediated_...4	SET	10	0.54422	0.012574	0.2304	0.0090916	GO_bp:go_chaperone_mediated_protein_transport
GO_bp:go_chondrocyte_differe...1	SET	116	0.20666	0.016217	0.0875	0.0090971	GO_bp:go_chondrocyte_differentiation
GO_bp:go_positive_regulation...821	SET	1118	0.065281	0.015469	0.027655	0.0091297	GO_bp:go_positive_regulation_of_transcription_by_rna_polymerase_ii
GO_mf:go_dna_translocase_act...	SET	3	1.222	0.015467	0.51776	0.0091408	GO_mf:go_dna_translocase_activity
GO_bp:go_nucleobase_containi...2	SET	96	0.2082	0.01487	0.088233	0.0091519	GO_bp:go_nucleobase_containing_small_molecule_biosynthetic_process
Curated_gene_sets:reactome_r...48	SET	88	0.22134	0.015139	0.093834	0.0091711	Curated_gene_sets:reactome_regulation_of_mrna_stability_by_proteins_that_bind_au_rich_elements
Curated_gene_sets:browne_hcm...14	SET	223	0.14014	0.015203	0.059419	0.009181	Curated_gene_sets:browne_hcmv_infection_20hr_up
Curated_gene_sets:boquest_st...1	SET	30	0.41612	0.016644	0.17646	0.0091882	Curated_gene_sets:boquest_stem_cell_cultured_vs_fresh_dn
Curated_gene_sets:reactome_m...8	SET	286	0.12694	0.015568	0.053994	0.0093695	Curated_gene_sets:reactome_mapk_family_signaling_cascades
GO_bp:go_regulation_of_histo...11	SET	13	0.57173	0.01506	0.24354	0.0094543	GO_bp:go_regulation_of_histone_h4_acetylation
GO_mf:go_death_receptor_bind...	SET	15	0.51107	0.01446	0.21783	0.0094893	GO_mf:go_death_receptor_binding
GO_bp:go_response_to_isolati...	SET	6	0.94816	0.016971	0.40416	0.0094936	GO_bp:go_response_to_isolation_stress
GO_cc:go_main_axon	SET	67	0.27648	0.01651	0.11801	0.0095752	GO_cc:go_main_axon
GO_bp:go_central_nervous_sys...6	SET	25	0.46833	0.017102	0.20024	0.0096782	GO_bp:go_central_nervous_system_projection_neuron_axonogenesis
GO_bp:go_response_to_amine	SET	44	0.31642	0.015321	0.13558	0.0098095	GO_bp:go_response_to_amine
GO_bp:go_phosphatidylinosito...1	SET	142	0.17796	0.015439	0.076264	0.0098185	GO_bp:go_phosphatidylinositol_3_kinase_signaling
Curated_gene_sets:reactome_d...17	SET	7	0.63315	0.012241	0.27174	0.0099093	Curated_gene_sets:reactome_defective_chst14_causes_eds_musculocontractural_type
GO_mf:go_core_promoter_bindi...	SET	51	0.29794	0.015529	0.12821	0.010074	GO_mf:go_core_promoter_binding
GO_mf:go_leucine_zipper_doma...	SET	11	0.66888	0.016208	0.2881	0.01013	GO_mf:go_leucine_zipper_domain_binding
GO_mf:go_cadmium_ion_binding	SET	5	0.87449	0.014289	0.37691	0.010173	GO_mf:go_cadmium_ion_binding
GO_bp:go_histone_phosphoryla...	SET	37	0.315	0.01399	0.13577	0.010174	GO_bp:go_histone_phosphorylation
GO_bp:go_regulation_of_histo...12	SET	6	0.80014	0.014322	0.34496	0.01019	GO_bp:go_regulation_of_histone_h4_k16_acetylation
GO_bp:go_positive_regulation...219	SET	1263	0.062151	0.015589	0.026798	0.010198	GO_bp:go_positive_regulation_of_developmental_process
GO_bp:go_regulation_of_mitoc...4	SET	60	0.24633	0.013923	0.10635	0.010281	GO_bp:go_regulation_of_mitochondrial_membrane_permeability_involved_in_apoptotic_process
GO_bp:go_long_chain_fatty_ac...3	SET	5	0.87347	0.014272	0.37764	0.010368	GO_bp:go_long_chain_fatty_acid_import_across_plasma_membrane
GO_bp:go_cardiac_myofibril_a...	SET	26	0.4257	0.015853	0.18421	0.010423	GO_bp:go_cardiac_myofibril_assembly
GO_bp:go_chemical_synaptic_t...	SET	102	0.20733	0.015261	0.089781	0.010471	GO_bp:go_chemical_synaptic_transmission_postsynaptic
GO_bp:go_negative_regulation...64	SET	14	0.52884	0.014456	0.22917	0.010514	GO_bp:go_negative_regulation_of_bone_mineralization
GO_bp:go_neuron_development	SET	1032	0.067224	0.015342	0.029156	0.010571	GO_bp:go_neuron_development
GO_bp:go_negative_regulation...469	SET	15	0.56411	0.015961	0.24472	0.010585	GO_bp:go_negative_regulation_of_neuron_projection_regeneration
GO_bp:go_regulation_of_phosp...4	SET	117	0.19305	0.015214	0.083861	0.010672	GO_bp:go_regulation_of_phosphatidylinositol_3_kinase_signaling
GO_bp:go_female_sex_differen...	SET	110	0.19594	0.014975	0.085364	0.010861	GO_bp:go_female_sex_differentiation
GO_bp:go_negative_regulation...18	SET	13	0.55097	0.014514	0.24014	0.010891	GO_bp:go_negative_regulation_of_alcohol_biosynthetic_process
Curated_gene_sets:sesto_resp...4	SET	20	0.42025	0.013728	0.18324	0.010919	Curated_gene_sets:sesto_response_to_uv_c3
GO_bp:go_response_to_light_s...	SET	292	0.11729	0.014533	0.051162	0.010946	GO_bp:go_response_to_light_stimulus
GO_mf:go_regulatory_region_n...	SET	881	0.071979	0.015242	0.031418	0.010987	GO_mf:go_regulatory_region_nucleic_acid_binding
Curated_gene_sets:matzuk_emb...	SET	19	0.48507	0.015445	0.21189	0.011039	Curated_gene_sets:matzuk_embryonic_germ_cell
Curated_gene_sets:wang_targe...1	SET	39	0.31221	0.014235	0.1366	0.011147	Curated_gene_sets:wang_targets_of_mll_cbp_fusion_dn
GO_mf:go_acetyltransferase_a...	SET	96	0.19834	0.014166	0.086929	0.011263	GO_mf:go_acetyltransferase_activity
GO_bp:go_regulation_of_hydro...3	SET	1175	0.062507	0.01516	0.027411	0.011299	GO_bp:go_regulation_of_hydrolase_activity
GO_bp:go_monovalent_inorgani...3	SET	483	0.096511	0.0153	0.042323	0.011301	GO_bp:go_monovalent_inorganic_cation_transport
GO_bp:go_metencephalon_devel...	SET	101	0.19433	0.014235	0.085233	0.011311	GO_bp:go_metencephalon_development
Curated_gene_sets:scibetta_k...1	SET	75	0.22849	0.014433	0.10051	0.011507	Curated_gene_sets:scibetta_kdm5b_targets_dn
GO_bp:go_vesicle_localization	SET	291	0.11835	0.01464	0.052098	0.01156	GO_bp:go_vesicle_localization
GO_bp:go_learning	SET	136	0.17884	0.015187	0.07874	0.01157	GO_bp:go_learning
Curated_gene_sets:theilgaard...1	SET	217	0.1368	0.014642	0.060297	0.01165	Curated_gene_sets:theilgaard_neutrophil_at_skin_wound_dn
Curated_gene_sets:amit_serum...2	SET	17	0.55453	0.016702	0.2445	0.011669	Curated_gene_sets:amit_serum_response_20_mcf10a
GO_bp:go_negative_regulation...471	SET	20	0.50609	0.016532	0.22364	0.011824	GO_bp:go_negative_regulation_of_neurotransmitter_transport
GO_bp:go_response_to_anesthe...	SET	71	0.25773	0.015841	0.11391	0.011841	GO_bp:go_response_to_anesthetic
GO_bp:go_interleukin_6_media...	SET	18	0.52259	0.016196	0.23163	0.012037	GO_bp:go_interleukin_6_mediated_signaling_pathway
GO_bp:go_covalent_chromatin_...	SET	422	0.096068	0.01426	0.042589	0.012051	GO_bp:go_covalent_chromatin_modification
GO_bp:go_corticosteroid_horm...	SET	15	0.52472	0.014846	0.23276	0.012095	GO_bp:go_corticosteroid_hormone_secretion
GO_bp:go_response_to_misfold...	SET	23	0.38354	0.013435	0.17016	0.012106	GO_bp:go_response_to_misfolded_protein
GO_bp:go_negative_regulation...126	SET	139	0.17138	0.014712	0.076074	0.012141	GO_bp:go_negative_regulation_of_cellular_amide_metabolic_process
GO_bp:go_endocrine_hormone_s...	SET	43	0.30309	0.014509	0.13455	0.012147	GO_bp:go_endocrine_hormone_secretion
Curated_gene_sets:reactome_l...1	SET	113	0.19413	0.015036	0.086225	0.012187	Curated_gene_sets:reactome_l1cam_interactions
GO_mf:go_lbd_domain_binding	SET	5	1.1147	0.018214	0.49512	0.012188	GO_mf:go_lbd_domain_binding
GO_bp:go_ventricular_septum_...1	SET	68	0.26769	0.016103	0.11898	0.012234	GO_bp:go_ventricular_septum_development
Curated_gene_sets:figueroa_a...9	SET	42	0.3225	0.015258	0.14353	0.01233	Curated_gene_sets:figueroa_aml_methylation_cluster_5_dn
GO_bp:go_nitric_oxide_mediat...	SET	28	0.40679	0.01572	0.18119	0.012387	GO_bp:go_nitric_oxide_mediated_signal_transduction
GO_bp:go_u4_snrna_3_end_proc...	SET	7	1.067	0.020628	0.47548	0.012422	GO_bp:go_u4_snrna_3_end_processing
Curated_gene_sets:reactome_r...114	SET	27	0.37417	0.014199	0.16677	0.012434	Curated_gene_sets:reactome_rna_polymerase_iii_transcription_initiation_from_type_3_promoter
GO_cc:go_axon	SET	575	0.086208	0.014874	0.038446	0.012476	GO_cc:go_axon
Curated_gene_sets:reactome_t...65	SET	14	0.53779	0.014701	0.2399	0.012497	Curated_gene_sets:reactome_trafficking_of_glur2_containing_ampa_receptors
Curated_gene_sets:krasnosels...1	SET	41	0.29989	0.014018	0.13379	0.012505	Curated_gene_sets:krasnoselskaya_ilf3_targets_dn
GO_bp:go_oxaloacetate_metabo...	SET	8	0.53221	0.010999	0.23796	0.012664	GO_bp:go_oxaloacetate_metabolic_process
Curated_gene_sets:woo_liver_...1	SET	77	0.21343	0.013659	0.095436	0.012672	Curated_gene_sets:woo_liver_cancer_recurrence_dn
Curated_gene_sets:mikkelsen_...26	SET	39	0.32073	0.014623	0.14347	0.012695	Curated_gene_sets:mikkelsen_mef_icp_with_h3k4me3_and_h3k27me3
GO_bp:go_t_cell_differentiat...2	SET	66	0.23759	0.014082	0.10643	0.012798	GO_bp:go_t_cell_differentiation_in_thymus
GO_bp:go_positive_regulation...120	SET	504	0.092778	0.015016	0.041578	0.012834	GO_bp:go_positive_regulation_of_cell_development
Curated_gene_sets:biocarta_p...10	SET	15	0.48404	0.013695	0.21703	0.012871	Curated_gene_sets:biocarta_pdzs_pathway
GO_cc:go_3m_complex	SET	5	0.67002	0.010948	0.30049	0.01289	GO_cc:go_3m_complex
GO_bp:go_purine_containing_c...2	SET	45	0.30313	0.014844	0.13599	0.012913	GO_bp:go_purine_containing_compound_catabolic_process
Curated_gene_sets:biocarta_c...32	SET	13	0.58159	0.01532	0.26118	0.012987	Curated_gene_sets:biocarta_ctl_pathway
Curated_gene_sets:pomeroy_me...2	SET	56	0.24301	0.013271	0.10914	0.01299	Curated_gene_sets:pomeroy_medulloblastoma_desmoplasic_vs_classic_up
GO_bp:go_regulation_of_cell_...33	SET	1480	0.054254	0.014639	0.024397	0.013086	GO_bp:go_regulation_of_cell_population_proliferation
GO_cc:go_presynaptic_membrane	SET	156	0.16375	0.014885	0.073678	0.013132	GO_cc:go_presynaptic_membrane
Curated_gene_sets:reactome_z...4	SET	17	0.44947	0.013538	0.20231	0.013159	Curated_gene_sets:reactome_zinc_transporters
Curated_gene_sets:cheok_resp...3	SET	24	0.42262	0.015122	0.19025	0.013169	Curated_gene_sets:cheok_response_to_mercaptopurine_and_hd_mtx_dn
GO_bp:go_regulation_of_calci...3	SET	106	0.20123	0.015099	0.090608	0.013186	GO_bp:go_regulation_of_calcium_ion_dependent_exocytosis
GO_bp:go_positive_regulation...839	SET	25	0.41397	0.015117	0.18643	0.013198	GO_bp:go_positive_regulation_of_translational_initiation
Curated_gene_sets:kim_mycn_a...2	SET	86	0.22722	0.015365	0.10241	0.013256	Curated_gene_sets:kim_mycn_amplification_targets_up
GO_bp:go_positive_regulation...818	SET	35	0.36105	0.015596	0.1629	0.013339	GO_bp:go_positive_regulation_of_tor_signaling
GO_bp:go_peptidyl_tyrosine_d...2	SET	5	0.69378	0.011336	0.31334	0.013416	GO_bp:go_peptidyl_tyrosine_dephosphorylation_involved_in_inactivation_of_protein_kinase_activity
Curated_gene_sets:reactome_r...65	SET	14	0.50754	0.013874	0.22932	0.013447	Curated_gene_sets:reactome_regulation_of_tp53_activity_through_association_with_co_factors
Curated_gene_sets:han_jnk_si...2	SET	34	0.3672	0.015634	0.16626	0.013609	Curated_gene_sets:han_jnk_singaling_up
Curated_gene_sets:matzuk_cum...	SET	9	0.6994	0.015331	0.31691	0.013665	Curated_gene_sets:matzuk_cumulus_expansion
Curated_gene_sets:biocarta_e...10	SET	14	0.4644	0.012694	0.2106	0.013731	Curated_gene_sets:biocarta_eif_pathway
Curated_gene_sets:reactome_a...14	SET	6	0.77013	0.013785	0.34947	0.01378	Curated_gene_sets:reactome_activated_ntrk2_signals_through_cdk5
GO_cc:go_glutamatergic_synap...	SET	331	0.11289	0.014877	0.051227	0.013782	GO_cc:go_glutamatergic_synapse
GO_bp:go_apoptotic_mitochond...	SET	114	0.17076	0.013284	0.077552	0.013843	GO_bp:go_apoptotic_mitochondrial_changes
Curated_gene_sets:biocarta_l...6	SET	15	0.4624	0.013083	0.21016	0.013901	Curated_gene_sets:biocarta_longevity_pathway
GO_bp:go_establishment_of_mi...1	SET	21	0.40766	0.013645	0.18531	0.013912	GO_bp:go_establishment_of_mitochondrion_localization
GO_bp:go_positive_regulation...244	SET	13	0.61669	0.016245	0.28085	0.014061	GO_bp:go_positive_regulation_of_endoplasmic_reticulum_unfolded_protein_response
Curated_gene_sets:ding_lung_...1	SET	20	0.48221	0.015752	0.2198	0.01413	Curated_gene_sets:ding_lung_cancer_by_mutation_rate
GO_bp:go_neuron_differentiat...	SET	1269	0.058318	0.014659	0.026623	0.014252	GO_bp:go_neuron_differentiation
Curated_gene_sets:reactome_h...1	SET	111	0.18813	0.014443	0.085929	0.01429	Curated_gene_sets:reactome_hats_acetylate_histones
GO_bp:go_negative_regulation...491	SET	19	0.45622	0.014526	0.20839	0.014294	GO_bp:go_negative_regulation_of_organic_acid_transport
Curated_gene_sets:lopez_meso...5	SET	8	0.6232	0.01288	0.28476	0.014321	Curated_gene_sets:lopez_mesothelioma_survival_overall_up
GO_bp:go_neurotrophin_trk_re...	SET	30	0.34126	0.01365	0.15594	0.014328	GO_bp:go_neurotrophin_trk_receptor_signaling_pathway
GO_bp:go_immature_b_cell_dif...	SET	8	0.60584	0.012521	0.27692	0.014351	GO_bp:go_immature_b_cell_differentiation
Curated_gene_sets:reactome_c...52	SET	233	0.12544	0.013906	0.057354	0.014378	Curated_gene_sets:reactome_chromatin_organization
GO_cc:go_presynaptic_active_...2	SET	16	0.52926	0.015466	0.24203	0.014388	GO_cc:go_presynaptic_active_zone_cytoplasmic_component
GO_bp:go_myeloid_cell_homeos...	SET	138	0.16734	0.014314	0.076577	0.01444	GO_bp:go_myeloid_cell_homeostasis
GO_bp:go_ovulation_cycle_pro...	SET	46	0.28537	0.014128	0.13072	0.014522	GO_bp:go_ovulation_cycle_process
GO_bp:go_regulation_of_synap...4	SET	211	0.13711	0.014473	0.062847	0.014576	GO_bp:go_regulation_of_synapse_structure_or_activity
GO_bp:go_negative_regulation...29	SET	13	0.59394	0.015645	0.27231	0.014594	GO_bp:go_negative_regulation_of_anion_transmembrane_transport
GO_bp:go_positive_regulation...144	SET	1127	0.058109	0.013821	0.026671	0.014681	GO_bp:go_positive_regulation_of_cellular_component_organization
Curated_gene_sets:reactome_i...26	SET	30	0.38634	0.015453	0.17741	0.014722	Curated_gene_sets:reactome_interaction_between_l1_and_ankyrins
GO_bp:go_cell_cell_signaling	SET	1546	0.053205	0.014644	0.024432	0.014723	GO_bp:go_cell_cell_signaling
GO_bp:go_ventricular_cardiac...2	SET	12	0.64569	0.016342	0.29662	0.014754	GO_bp:go_ventricular_cardiac_muscle_cell_development
GO_bp:go_cellular_macromolec...1	SET	1060	0.057902	0.013382	0.026604	0.014769	GO_bp:go_cellular_macromolecule_catabolic_process
GO_mf:go_protein_heterodimer...	SET	453	0.09639	0.014811	0.044292	0.014775	GO_mf:go_protein_heterodimerization_activity
GO_bp:go_columnar_cuboidal_e...1	SET	52	0.28664	0.015085	0.13175	0.014796	GO_bp:go_columnar_cuboidal_epithelial_cell_development
GO_bp:go_negative_regulation...146	SET	5	0.70214	0.011473	0.32286	0.014832	GO_bp:go_negative_regulation_of_cholesterol_biosynthetic_process
GO_mf:go_tau_protein_binding	SET	44	0.29331	0.014202	0.13495	0.014879	GO_mf:go_tau_protein_binding
GO_bp:go_regulation_of_siste...2	SET	76	0.21386	0.013598	0.098427	0.014905	GO_bp:go_regulation_of_sister_chromatid_segregation
GO_bp:go_neurotrophin_signal...	SET	36	0.3184	0.013949	0.14656	0.014914	GO_bp:go_neurotrophin_signaling_pathway
GO_mf:go_au_rich_element_bin...	SET	28	0.39655	0.015324	0.18284	0.015054	GO_mf:go_au_rich_element_binding
Curated_gene_sets:hirsch_cel...2	SET	235	0.12812	0.014264	0.059081	0.015066	Curated_gene_sets:hirsch_cellular_transformation_signature_up
Curated_gene_sets:hsiao_live...	SET	238	0.12594	0.014109	0.058113	0.015118	Curated_gene_sets:hsiao_liver_specific_genes
GO_bp:go_negative_regulation...557	SET	978	0.063049	0.014029	0.029099	0.015137	GO_bp:go_negative_regulation_of_protein_metabolic_process
GO_bp:go_rna_stabilization	SET	44	0.28918	0.014003	0.13359	0.015213	GO_bp:go_rna_stabilization
GO_bp:go_transcription_initi...3	SET	13	0.46713	0.012305	0.21606	0.015314	GO_bp:go_transcription_initiation_from_rna_polymerase_iii_promoter
GO_bp:go_rna_metabolic_proce...	SET	1015	0.058599	0.013269	0.027116	0.015353	GO_bp:go_rna_metabolic_process
GO_bp:go_regulation_of_hormo...2	SET	486	0.090901	0.014454	0.042142	0.015509	GO_bp:go_regulation_of_hormone_levels
GO_bp:go_neurotransmitter_tr...	SET	249	0.12742	0.014597	0.059091	0.015534	GO_bp:go_neurotransmitter_transport
GO_bp:go_regulation_of_trans...28	SET	1712	0.048886	0.014091	0.022689	0.015604	GO_bp:go_regulation_of_transport
GO_bp:go_maintenance_of_syna...	SET	13	0.47449	0.012499	0.22049	0.015707	GO_bp:go_maintenance_of_synapse_structure
GO_bp:go_schwann_cell_prolif...	SET	8	0.64181	0.013264	0.29834	0.015735	GO_bp:go_schwann_cell_proliferation
Curated_gene_sets:reactome_c...112	SET	800	0.070217	0.014201	0.032695	0.015878	Curated_gene_sets:reactome_cytokine_signaling_in_immune_system
GO_bp:go_regulation_of_gluco...3	SET	7	0.81999	0.015853	0.38281	0.016103	GO_bp:go_regulation_of_glucocorticoid_receptor_signaling_pathway
GO_bp:go_establishment_of_or...	SET	474	0.085369	0.01341	0.039855	0.016105	GO_bp:go_establishment_of_organelle_localization
GO_bp:go_endocrine_system_de...	SET	125	0.18219	0.014837	0.085059	0.016107	GO_bp:go_endocrine_system_development
GO_bp:go_nucleoside_phosphat...2	SET	65	0.23919	0.014069	0.11177	0.016183	GO_bp:go_nucleoside_phosphate_catabolic_process
GO_bp:go_pattern_specificati...1	SET	9	0.74704	0.016375	0.34919	0.016211	GO_bp:go_pattern_specification_involved_in_kidney_development
GO_bp:go_regulation_of_glial...4	SET	31	0.35331	0.014365	0.16516	0.016214	GO_bp:go_regulation_of_glial_cell_proliferation
Curated_gene_sets:mitsiades_...2	SET	412	0.094299	0.013834	0.044123	0.016299	Curated_gene_sets:mitsiades_response_to_aplidin_up
GO_bp:go_negative_regulation...524	SET	18	0.45272	0.014031	0.21192	0.016333	GO_bp:go_negative_regulation_of_platelet_activation
Curated_gene_sets:reactome_g...48	SET	28	0.34934	0.0135	0.16354	0.016343	Curated_gene_sets:reactome_glutamate_binding_activation_of_ampa_receptors_and_synaptic_plasticity
GO_bp:go_regulation_of_membr...5	SET	79	0.19979	0.012951	0.093589	0.016397	GO_bp:go_regulation_of_membrane_permeability
Curated_gene_sets:iizuka_liv...8	SET	9	0.62434	0.013686	0.29249	0.016406	Curated_gene_sets:iizuka_liver_cancer_progression_l1_g1_dn
GO_mf:go_galanin_receptor_ac...	SET	9	0.71778	0.015734	0.33634	0.016426	GO_mf:go_galanin_receptor_activity
Curated_gene_sets:riggi_ewin...2	SET	409	0.10385	0.015181	0.048691	0.016472	Curated_gene_sets:riggi_ewing_sarcoma_progenitor_up
Curated_gene_sets:hann_resis...2	SET	31	0.36945	0.015021	0.17321	0.016473	Curated_gene_sets:hann_resistance_to_bcl2_inhibitor_up
GO_bp:go_lymphatic_endotheli...	SET	8	0.66605	0.013765	0.31228	0.016474	GO_bp:go_lymphatic_endothelial_cell_differentiation
GO_bp:go_regulation_of_endoc...1	SET	40	0.30137	0.013915	0.14133	0.016499	GO_bp:go_regulation_of_endocrine_process
Curated_gene_sets:biocarta_r...13	SET	7	0.70012	0.013535	0.32837	0.016505	Curated_gene_sets:biocarta_reelin_pathway
Curated_gene_sets:biocarta_t...2	SET	9	0.6823	0.014956	0.32013	0.016539	Curated_gene_sets:biocarta_tcapoptosis_pathway
GO_bp:go_activation_of_janus...	SET	15	0.51075	0.014451	0.23964	0.016539	GO_bp:go_activation_of_janus_kinase_activity
Curated_gene_sets:darwiche_p...4	SET	154	0.14049	0.012689	0.065922	0.016547	Curated_gene_sets:darwiche_papilloma_risk_low_dn
GO_bp:go_regulation_of_alcoh...	SET	73	0.21611	0.013468	0.10149	0.016623	GO_bp:go_regulation_of_alcohol_biosynthetic_process
GO_bp:go_regulation_of_vesic...1	SET	29	0.3636	0.014299	0.17082	0.016652	GO_bp:go_regulation_of_vesicle_fusion
GO_bp:go_platelet_morphogene...	SET	19	0.45305	0.014425	0.21285	0.016653	GO_bp:go_platelet_morphogenesis
GO_mf:go_phosphatidylinosito...22	SET	4	0.71715	0.010481	0.33705	0.016688	GO_mf:go_phosphatidylinositol_n_acetylglucosaminyltransferase_activity
GO_bp:go_regulation_of_cell_...21	SET	1701	0.049267	0.014159	0.023159	0.016704	GO_bp:go_regulation_of_cell_differentiation
GO_bp:go_sodium_ion_transport	SET	208	0.14076	0.014754	0.06618	0.016721	GO_bp:go_sodium_ion_transport
GO_bp:go_positive_regulation...532	SET	1615	0.050743	0.014246	0.023864	0.016743	GO_bp:go_positive_regulation_of_multicellular_organismal_process
GO_bp:go_inositol_lipid_medi...	SET	174	0.14596	0.014005	0.06865	0.016756	GO_bp:go_inositol_lipid_mediated_signaling
GO_bp:go_carbohydrate_transm...	SET	110	0.18106	0.013837	0.085182	0.016779	GO_bp:go_carbohydrate_transmembrane_transport
Curated_gene_sets:sengupta_e...	SET	137	0.15723	0.013401	0.073983	0.01679	Curated_gene_sets:sengupta_ebna1_anticorrelated
GO_bp:go_regulation_of_neuro...16	SET	100	0.20175	0.014706	0.094945	0.016802	GO_bp:go_regulation_of_neurotransmitter_secretion
GO_bp:go_glial_cell_migration	SET	45	0.26632	0.013041	0.12536	0.016825	GO_bp:go_glial_cell_migration
Curated_gene_sets:nikolsky_b...27	SET	55	0.42802	0.023165	0.20149	0.016831	Curated_gene_sets:nikolsky_breast_cancer_8p12_p11_amplicon
GO_bp:go_cellular_senescence	SET	64	0.23426	0.013673	0.11033	0.01687	GO_bp:go_cellular_senescence
GO_bp:go_locomotory_behavior	SET	189	0.14345	0.01434	0.06759	0.01691	GO_bp:go_locomotory_behavior
GO_mf:go_phosphatidylinosito...25	SET	145	0.16352	0.014335	0.077067	0.016935	GO_mf:go_phosphatidylinositol_phosphate_binding
Curated_gene_sets:biocarta_c...22	SET	6	0.87085	0.015587	0.4106	0.016971	Curated_gene_sets:biocarta_circadian_pathway
GO_bp:go_spliceosomal_confor...	SET	5	0.72741	0.011886	0.34299	0.016977	GO_bp:go_spliceosomal_conformational_changes_to_generate_catalytic_conformation
Curated_gene_sets:reactome_g...34	SET	1399	0.052729	0.013865	0.024895	0.017092	Curated_gene_sets:reactome_gene_expression_transcription
GO_bp:go_associative_learning	SET	75	0.22625	0.014291	0.10695	0.017205	GO_bp:go_associative_learning
GO_bp:go_negative_regulation...646	SET	5	0.70107	0.011455	0.33179	0.017308	GO_bp:go_negative_regulation_of_synaptic_plasticity
Curated_gene_sets:iizuka_liv...1	SET	11	0.6202	0.015029	0.29368	0.017359	Curated_gene_sets:iizuka_liver_cancer_early_recurrence
GO_bp:go_secretion	SET	1547	0.049798	0.01371	0.023609	0.01747	GO_bp:go_secretion
GO_bp:go_peptidyl_lysine_ace...	SET	150	0.14669	0.013078	0.069611	0.017553	GO_bp:go_peptidyl_lysine_acetylation
Curated_gene_sets:reactome_t...96	SET	85	0.20368	0.013693	0.096895	0.01778	Curated_gene_sets:reactome_transport_of_bile_salts_and_organic_acids_metal_ions_and_amine_compounds
Curated_gene_sets:creighton_...7	SET	455	0.090168	0.013885	0.042926	0.017847	Curated_gene_sets:creighton_endocrine_therapy_resistance_5
GO_bp:go_regulation_of_plasm...3	SET	13	0.55155	0.014529	0.26271	0.017896	GO_bp:go_regulation_of_plasminogen_activation
GO_bp:go_postsynaptic_densit...2	SET	9	0.59286	0.012996	0.2824	0.017898	GO_bp:go_postsynaptic_density_protein_95_clustering
GO_bp:go_negative_regulation...55	SET	21	0.41155	0.013776	0.19605	0.017904	GO_bp:go_negative_regulation_of_biomineral_tissue_development
GO_bp:go_cerebellar_granular...3	SET	8	0.75312	0.015565	0.35952	0.018101	GO_bp:go_cerebellar_granular_layer_morphogenesis
GO_mf:go_voltage_gated_calci...4	SET	7	0.71937	0.013907	0.34398	0.018258	GO_mf:go_voltage_gated_calcium_channel_activity_involved_in_regulation_of_presynaptic_cytosolic_calcium_levels
Curated_gene_sets:sasai_targ...1	SET	8	0.71359	0.014748	0.34145	0.01832	Curated_gene_sets:sasai_targets_of_cxcr6_and_ptch1_dn
Curated_gene_sets:chiang_liv...7	SET	167	0.14426	0.013564	0.069096	0.018416	Curated_gene_sets:chiang_liver_cancer_subclass_proliferation_dn
GO_bp:go_smooth_muscle_cell_...3	SET	55	0.27212	0.014727	0.13035	0.018427	GO_bp:go_smooth_muscle_cell_differentiation
Curated_gene_sets:reactome_c...101	SET	15	0.49031	0.013873	0.2351	0.018516	Curated_gene_sets:reactome_crmps_in_sema3a_signaling
GO_bp:go_animal_organ_morpho...	SET	997	0.063276	0.014208	0.030352	0.018553	GO_bp:go_animal_organ_morphogenesis
GO_bp:go_myoblast_migration	SET	13	0.54464	0.014347	0.26146	0.018632	GO_bp:go_myoblast_migration
Curated_gene_sets:firestein_...3	SET	153	0.14905	0.013419	0.071596	0.018687	Curated_gene_sets:firestein_proliferation
GO_bp:go_adult_locomotory_be...	SET	75	0.21561	0.013619	0.10358	0.018697	GO_bp:go_adult_locomotory_behavior
Curated_gene_sets:gali_tp53_...1	SET	6	0.69992	0.012528	0.33659	0.018796	Curated_gene_sets:gali_tp53_targets_apoptotic_dn
Curated_gene_sets:concannon_...1	SET	158	0.15091	0.013805	0.072583	0.018809	Curated_gene_sets:concannon_apoptosis_by_epoxomicin_dn
GO_bp:go_gmp_metabolic_proce...	SET	8	0.63331	0.013089	0.30464	0.01882	GO_bp:go_gmp_metabolic_process
GO_bp:go_regulation_of_neuro...13	SET	308	0.10906	0.013873	0.052491	0.018877	GO_bp:go_regulation_of_neurotransmitter_levels
GO_bp:go_central_nervous_sys...1	SET	914	0.063719	0.013731	0.030688	0.01894	GO_bp:go_central_nervous_system_development
GO_bp:go_positive_regulation...121	SET	903	0.065156	0.01396	0.031418	0.019054	GO_bp:go_positive_regulation_of_cell_differentiation
GO_cc:go_h4_histone_acetyltr...	SET	38	0.30271	0.013624	0.1461	0.019144	GO_cc:go_h4_histone_acetyltransferase_complex
GO_bp:go_membrane_depolariza...2	SET	36	0.34421	0.015079	0.16622	0.019196	GO_bp:go_membrane_depolarization_during_action_potential
GO_bp:go_negative_regulation...422	SET	5	0.94254	0.015401	0.45528	0.019221	GO_bp:go_negative_regulation_of_mitochondrial_membrane_permeability
Curated_gene_sets:biocarta_s...7	SET	10	0.5877	0.013579	0.28396	0.01925	Curated_gene_sets:biocarta_skp2e2f_pathway
GO_bp:go_negative_regulation...510	SET	24	0.37651	0.013472	0.18196	0.019274	GO_bp:go_negative_regulation_of_peptidyl_serine_phosphorylation
Curated_gene_sets:reactome_a...69	SET	9	0.5921	0.012979	0.28627	0.019313	Curated_gene_sets:reactome_akt_phosphorylates_targets_in_the_nucleus
Curated_gene_sets:biocarta_i...7	SET	18	0.48107	0.014909	0.23281	0.019405	Curated_gene_sets:biocarta_il12_pathway
GO_bp:go_fibroblast_prolifer...	SET	80	0.2158	0.014077	0.10446	0.019424	GO_bp:go_fibroblast_proliferation
GO_mf:go_snare_binding	SET	101	0.17956	0.013153	0.086932	0.019446	GO_mf:go_snare_binding
GO_bp:go_t_cell_activation	SET	432	0.092716	0.01392	0.044926	0.019529	GO_bp:go_t_cell_activation
GO_bp:go_negative_regulation...523	SET	6	0.70787	0.01267	0.34364	0.019711	GO_bp:go_negative_regulation_of_plasminogen_activation
GO_bp:go_regulation_of_nk_t_...2	SET	6	0.8285	0.014829	0.40238	0.019754	GO_bp:go_regulation_of_nk_t_cell_differentiation
Curated_gene_sets:marson_fox...3	SET	10	0.57381	0.013258	0.27869	0.019756	Curated_gene_sets:marson_foxp3_targets_stimulated_dn
GO_bp:go_mesenchymal_stem_ce...1	SET	8	0.60419	0.012487	0.29353	0.019786	GO_bp:go_mesenchymal_stem_cell_differentiation
Curated_gene_sets:schraets_m...2	SET	26	0.37562	0.013988	0.18252	0.019806	Curated_gene_sets:schraets_mll_targets_up
Curated_gene_sets:piccaluga_...1	SET	125	0.16799	0.01368	0.081667	0.019852	Curated_gene_sets:piccaluga_angioimmunoblastic_lymphoma_dn
Curated_gene_sets:reactome_r...82	SET	122	0.16142	0.012988	0.078519	0.01991	Curated_gene_sets:reactome_response_to_elevated_platelet_cytosolic_ca2plus
Curated_gene_sets:qi_plasmac...2	SET	240	0.12183	0.013705	0.059279	0.019935	Curated_gene_sets:qi_plasmacytoma_up
GO_bp:go_regulation_of_trans...21	SET	71	0.22403	0.01377	0.10911	0.020036	GO_bp:go_regulation_of_translational_initiation
Curated_gene_sets:verhaak_gl...4	SET	157	0.15561	0.01419	0.075867	0.020137	Curated_gene_sets:verhaak_glioblastoma_proneural
GO_bp:go_regulation_of_gtpas...	SET	429	0.090396	0.013526	0.044078	0.020151	GO_bp:go_regulation_of_gtpase_activity
Curated_gene_sets:reactome_r...79	SET	120	0.16329	0.013031	0.079631	0.02016	Curated_gene_sets:reactome_resolution_of_sister_chromatid_cohesion
GO_bp:go_synaptic_membrane_a...	SET	25	0.40525	0.014799	0.19766	0.020177	GO_bp:go_synaptic_membrane_adhesion
Curated_gene_sets:bakker_fox...2	SET	52	0.25779	0.013567	0.12615	0.020505	Curated_gene_sets:bakker_foxo3_targets_up
GO_bp:go_positive_regulation...309	SET	16	0.45095	0.013177	0.22094	0.02063	GO_bp:go_positive_regulation_of_glial_cell_proliferation
GO_bp:go_polyadenylation_dep...2	SET	5	0.94814	0.015493	0.46478	0.020684	GO_bp:go_polyadenylation_dependent_snorna_3_end_processing
Curated_gene_sets:heidenblad...7	SET	13	0.43195	0.011378	0.21186	0.020742	Curated_gene_sets:heidenblad_amplified_in_soft_tissue_cancer
GO_cc:go_kicstor_complex	SET	5	0.83036	0.013568	0.40741	0.020776	GO_cc:go_kicstor_complex
GO_bp:go_sperm_axoneme_assem...	SET	12	0.42345	0.010717	0.20778	0.020785	GO_bp:go_sperm_axoneme_assembly
GO_cc:go_nuclear_exosome_rna...	SET	16	0.51344	0.015003	0.25199	0.020805	GO_cc:go_nuclear_exosome_rnase_complex_
GO_cc:go_crd_mediated_mrna_s...	SET	6	0.64669	0.011575	0.31746	0.020829	GO_cc:go_crd_mediated_mrna_stability_complex
Curated_gene_sets:howlin_cit...2	SET	31	0.32076	0.013041	0.15752	0.020868	Curated_gene_sets:howlin_cited1_targets_1_up
GO_bp:go_aldosterone_secreti...	SET	5	0.90223	0.014742	0.44309	0.020872	GO_bp:go_aldosterone_secretion
GO_bp:go_regulation_of_amino...2	SET	10	0.62724	0.014493	0.30806	0.020878	GO_bp:go_regulation_of_amino_acid_transmembrane_transport
GO_bp:go_synapse_organization	SET	370	0.098237	0.013673	0.048303	0.020995	GO_bp:go_synapse_organization
GO_bp:go_energy_reserve_meta...	SET	77	0.21327	0.013649	0.10499	0.021122	GO_bp:go_energy_reserve_metabolic_process
GO_mf:go_catalytic_activity_...5	SET	337	0.090831	0.012076	0.044786	0.021283	GO_mf:go_catalytic_activity_acting_on_rna
GO_mf:go_delayed_rectifier_p...	SET	31	0.36723	0.014931	0.18118	0.021345	GO_mf:go_delayed_rectifier_potassium_channel_activity
Curated_gene_sets:basso_cd40...2	SET	98	0.18265	0.01318	0.090115	0.021347	Curated_gene_sets:basso_cd40_signaling_up
GO_bp:go_positive_regulation...771	SET	12	0.58171	0.014723	0.28729	0.021451	GO_bp:go_positive_regulation_of_striated_muscle_contraction
Curated_gene_sets:reactome_e...24	SET	123	0.15664	0.012655	0.077385	0.021483	Curated_gene_sets:reactome_epigenetic_regulation_of_gene_expression
GO_bp:go_hepoxilin_biosynthe...	SET	5	0.84383	0.013788	0.41707	0.021533	GO_bp:go_hepoxilin_biosynthetic_process
GO_cc:go_dendrite_cytoplasm	SET	32	0.30937	0.012779	0.15315	0.021697	GO_cc:go_dendrite_cytoplasm
Curated_gene_sets:haddad_b_l...	SET	264	0.1174	0.013842	0.058162	0.021777	Curated_gene_sets:haddad_b_lymphocyte_progenitor
GO_cc:go_axolemma	SET	15	0.54935	0.015543	0.27229	0.02183	GO_cc:go_axolemma
Curated_gene_sets:reactome_s...141	SET	7	0.57113	0.011041	0.28315	0.021853	Curated_gene_sets:reactome_synthesis_of_12_eicosatetraenoic_acid_derivatives
GO_bp:go_pancreas_development	SET	76	0.21066	0.013395	0.10447	0.021877	GO_bp:go_pancreas_development
GO_bp:go_positive_regulation...778	SET	163	0.14618	0.01358	0.072545	0.021958	GO_bp:go_positive_regulation_of_synaptic_transmission
GO_bp:go_negative_regulation...295	SET	19	0.41448	0.013197	0.20571	0.021965	GO_bp:go_negative_regulation_of_histone_methylation
GO_bp:go_preassembly_of_gpi_...	SET	15	0.40512	0.011463	0.20107	0.021972	GO_bp:go_preassembly_of_gpi_anchor_in_er_membrane
GO_bp:go_thymus_development	SET	45	0.26763	0.013105	0.13302	0.02212	GO_bp:go_thymus_development
GO_bp:go_natural_killer_cell...8	SET	63	0.24284	0.014063	0.12071	0.022131	GO_bp:go_natural_killer_cell_mediated_immunity
GO_bp:go_aging	SET	296	0.10366	0.01293	0.051575	0.022232	GO_bp:go_aging
Curated_gene_sets:mikkelsen_...24	SET	563	0.08082	0.013803	0.040225	0.022266	Curated_gene_sets:mikkelsen_mef_hcp_with_h3k27me3
GO_bp:go_3_utr_mediated_mrna...1	SET	16	0.45336	0.013248	0.22585	0.022363	GO_bp:go_3_utr_mediated_mrna_destabilization
GO_bp:go_regulation_of_regul...	SET	149	0.15035	0.013359	0.074953	0.022439	GO_bp:go_regulation_of_regulated_secretory_pathway
GO_mf:go_peptide_n_acetyltra...	SET	65	0.20308	0.011945	0.10147	0.022686	GO_mf:go_peptide_n_acetyltransferase_activity
GO_bp:go_mitochondrial_outer...	SET	53	0.23281	0.012369	0.11645	0.022803	GO_bp:go_mitochondrial_outer_membrane_permeabilization
GO_bp:go_cardiocyte_differen...	SET	139	0.16196	0.013903	0.081044	0.022844	GO_bp:go_cardiocyte_differentiation
GO_bp:go_negative_regulation...256	SET	26	0.36323	0.013527	0.18182	0.022876	GO_bp:go_negative_regulation_of_fibroblast_proliferation
GO_bp:go_response_to_interle...10	SET	36	0.30368	0.013304	0.15226	0.023062	GO_bp:go_response_to_interleukin_6
Curated_gene_sets:casorelli_...2	SET	149	0.15488	0.013762	0.077662	0.02307	Curated_gene_sets:casorelli_acute_promyelocytic_leukemia_up
GO_bp:go_synaptic_vesicle_cl...	SET	12	0.588	0.014882	0.2952	0.0232	GO_bp:go_synaptic_vesicle_clustering
GO_mf:go_calmodulin_dependen...1	SET	25	0.30808	0.011251	0.15467	0.023201	GO_mf:go_calmodulin_dependent_protein_kinase_activity
GO_bp:go_negative_regulation...23	SET	12	0.55687	0.014094	0.2797	0.02325	GO_bp:go_negative_regulation_of_amino_acid_transport
GO_bp:go_respiratory_burst_i...2	SET	7	0.72601	0.014036	0.36491	0.023328	GO_bp:go_respiratory_burst_involved_in_inflammatory_response
Curated_gene_sets:amit_egf_r...5	SET	59	0.22926	0.012849	0.11527	0.023367	Curated_gene_sets:amit_egf_response_240_hela
GO_bp:go_regulation_of_perox...	SET	14	0.47456	0.012972	0.23873	0.023422	GO_bp:go_regulation_of_peroxisome_proliferator_activated_receptor_signaling_pathway
GO_bp:go_cellular_response_t...79	SET	8	0.56898	0.011759	0.28665	0.023585	GO_bp:go_cellular_response_to_nicotine
GO_bp:go_eye_photoreceptor_c...1	SET	33	0.30437	0.012767	0.15337	0.023605	GO_bp:go_eye_photoreceptor_cell_development
GO_cc:go_dna_repair_complex	SET	36	0.26532	0.011623	0.13374	0.023643	GO_cc:go_dna_repair_complex
Curated_gene_sets:lu_tumor_v...2	SET	27	0.3468	0.013161	0.17487	0.023681	Curated_gene_sets:lu_tumor_vasculature_up
Curated_gene_sets:rodrigues_...7	SET	671	0.06817	0.012672	0.034383	0.023711	Curated_gene_sets:rodrigues_thyroid_carcinoma_anaplastic_up
GO_mf:go_dna_binding_transcr...2	SET	1598	0.049647	0.013872	0.025043	0.023722	GO_mf:go_dna_binding_transcription_factor_activity
GO_bp:go_regulation_of_high_...1	SET	3	1.03	0.013038	0.51982	0.023772	GO_bp:go_regulation_of_high_density_lipoprotein_particle_clearance
Curated_gene_sets:reactome_s...142	SET	6	0.60865	0.010894	0.30742	0.023867	Curated_gene_sets:reactome_synthesis_of_15_eicosatetraenoic_acid_derivatives
GO_bp:go_positive_regulation...782	SET	4	0.97317	0.014223	0.49177	0.02392	GO_bp:go_positive_regulation_of_synaptic_vesicle_clustering
GO_bp:go_regulation_of_neuro...10	SET	29	0.35803	0.01408	0.18092	0.023923	GO_bp:go_regulation_of_neuron_projection_regeneration
Curated_gene_sets:kang_immor...2	SET	84	0.19562	0.013074	0.098912	0.023987	Curated_gene_sets:kang_immortalized_by_tert_up
GO_mf:go_transition_metal_io...2	SET	37	0.26909	0.011951	0.13606	0.023989	GO_mf:go_transition_metal_ion_transmembrane_transporter_activity
GO_cc:go_synaptic_membrane	SET	405	0.091781	0.013352	0.046414	0.024004	GO_cc:go_synaptic_membrane
GO_mf:go_rdna_binding	SET	9	0.57635	0.012634	0.29155	0.024036	GO_mf:go_rdna_binding
GO_bp:go_regulation_of_posts...6	SET	133	0.16075	0.013501	0.081363	0.024101	GO_bp:go_regulation_of_postsynaptic_membrane_potential
GO_bp:go_regulation_of_synap...10	SET	65	0.23762	0.013977	0.12035	0.024177	GO_bp:go_regulation_of_synaptic_transmission_glutamatergic
GO_bp:go_head_development	SET	720	0.068018	0.01308	0.034463	0.024217	GO_bp:go_head_development
GO_bp:go_negative_regulation...703	SET	9	0.47241	0.010355	0.23954	0.024303	GO_bp:go_negative_regulation_of_type_i_interferon_mediated_signaling_pathway
GO_bp:go_mitochondrial_trna_...1	SET	5	0.77418	0.01265	0.39339	0.024544	GO_bp:go_mitochondrial_trna_methylation
Curated_gene_sets:frederick_...	SET	10	0.52745	0.012187	0.26808	0.024571	Curated_gene_sets:frederick_prkci_targets
GO_bp:go_interleukin_12_secr...	SET	8	0.67171	0.013882	0.34146	0.024588	GO_bp:go_interleukin_12_secretion
GO_bp:go_rna_surveillance	SET	14	0.55338	0.015127	0.28135	0.024609	GO_bp:go_rna_surveillance
GO_mf:go_rna_polymerase_ii_d...	SET	95	0.18314	0.013013	0.09314	0.024641	GO_mf:go_rna_polymerase_ii_distal_enhancer_sequence_specific_dna_binding
Curated_gene_sets:vanoevelen...	SET	212	0.11071	0.011714	0.056334	0.024704	Curated_gene_sets:vanoevelen_myogenesis_sin3a_targets
Curated_gene_sets:reactome_s...10	SET	24	0.39137	0.014004	0.19917	0.024713	Curated_gene_sets:reactome_sema4d_in_semaphorin_signaling
Curated_gene_sets:reactome_m...74	SET	197	0.12209	0.012458	0.062148	0.024743	Curated_gene_sets:reactome_mitotic_metaphase_and_anaphase
Curated_gene_sets:kondo_colo...2	SET	4	1.1699	0.017098	0.59619	0.024874	Curated_gene_sets:kondo_colon_cancer_hcp_with_h3k27me3
Curated_gene_sets:reactome_d...92	SET	11	0.52417	0.012702	0.26726	0.024933	Curated_gene_sets:reactome_dscam_interactions
GO_bp:go_chondroitin_sulfate...1	SET	24	0.34635	0.012393	0.17663	0.024956	GO_bp:go_chondroitin_sulfate_biosynthetic_process
GO_bp:go_regulation_of_cell_...5	SET	45	0.24798	0.012143	0.12648	0.024969	GO_bp:go_regulation_of_cell_aging
GO_mf:go_syntaxin_1_binding	SET	22	0.36542	0.012519	0.18643	0.025	GO_mf:go_syntaxin_1_binding
GO_bp:go_peptide_cross_linki...2	SET	5	0.90214	0.014741	0.46034	0.025022	GO_bp:go_peptide_cross_linking_via_chondroitin_4_sulfate_glycosaminoglycan
GO_bp:go_regulation_of_sarco...	SET	7	0.79443	0.015358	0.40541	0.025032	GO_bp:go_regulation_of_sarcomere_organization
GO_mf:go_mhc_class_ib_protei...	SET	8	0.60731	0.012551	0.3101	0.025099	GO_mf:go_mhc_class_ib_protein_binding
Curated_gene_sets:yanagisawa...	SET	6	0.64223	0.011495	0.32837	0.025252	Curated_gene_sets:yanagisawa_lung_cancer_recurrence
Curated_gene_sets:reactome_f...37	SET	51	0.22032	0.011483	0.11267	0.025276	Curated_gene_sets:reactome_formation_of_tc_ner_pre_incision_complex
Curated_gene_sets:pid_circad...	SET	15	0.5007	0.014167	0.25613	0.02531	Curated_gene_sets:pid_circadian_pathway
Curated_gene_sets:dazard_uv_...4	SET	16	0.45764	0.013373	0.23416	0.025334	Curated_gene_sets:dazard_uv_response_cluster_g28
GO_bp:go_circulatory_system_...1	SET	993	0.05891	0.013202	0.030153	0.025375	GO_bp:go_circulatory_system_development
Curated_gene_sets:basaki_ybx...1	SET	353	0.095532	0.012994	0.048908	0.025401	Curated_gene_sets:basaki_ybx1_targets_dn
GO_bp:go_chondrocyte_prolife...	SET	16	0.43194	0.012622	0.22127	0.02547	GO_bp:go_chondrocyte_proliferation
Curated_gene_sets:halmos_ceb...2	SET	45	0.29078	0.014239	0.14899	0.025495	Curated_gene_sets:halmos_cebpa_targets_up
GO_mf:go_snrnp_binding	SET	7	0.66712	0.012897	0.34193	0.025535	GO_mf:go_snrnp_binding
GO_bp:go_regulation_of_synap...14	SET	10	0.55629	0.012853	0.28551	0.025689	GO_bp:go_regulation_of_synaptic_vesicle_fusion_to_presynaptic_active_zone_membrane
Curated_gene_sets:reactome_e...37	SET	9	0.60806	0.013329	0.31223	0.025747	Curated_gene_sets:reactome_establishment_of_sister_chromatid_cohesion
GO_cc:go_myelin_sheath	SET	49	0.24869	0.012706	0.12779	0.025827	GO_cc:go_myelin_sheath
Curated_gene_sets:pid_prl_si...	SET	23	0.36105	0.012647	0.18568	0.025927	Curated_gene_sets:pid_prl_signaling_events_pathway
GO_bp:go_protein_tetrameriza...	SET	153	0.13467	0.012124	0.069259	0.025929	GO_bp:go_protein_tetramerization
GO_bp:go_regulation_of_amino...1	SET	8	0.65531	0.013543	0.33717	0.025984	GO_bp:go_regulation_of_amino_acid_import_across_plasma_membrane
GO_bp:go_positive_regulation...186	SET	18	0.4018	0.012453	0.20676	0.025999	GO_bp:go_positive_regulation_of_creb_transcription_factor_activity
Curated_gene_sets:weber_meth...2	SET	6	0.80281	0.01437	0.41314	0.026005	Curated_gene_sets:weber_methylated_hcp_in_fibroblast_up
GO_cc:go_nucleotide_excision...	SET	11	0.4114	0.0099691	0.21181	0.026056	GO_cc:go_nucleotide_excision_repair_complex
GO_bp:go_positive_regulation...422	SET	7	0.71097	0.013745	0.36616	0.026095	GO_bp:go_positive_regulation_of_ire1_mediated_unfolded_protein_response
GO_mf:go_cullin_family_prote...	SET	17	0.50648	0.015255	0.26089	0.026114	GO_mf:go_cullin_family_protein_binding
Curated_gene_sets:roylance_b...2	SET	60	0.29454	0.016647	0.15172	0.02612	Curated_gene_sets:roylance_breast_cancer_16q_copy_number_up
GO_bp:go_dedifferentiation	SET	8	0.70936	0.01466	0.36624	0.026388	GO_bp:go_dedifferentiation
GO_cc:go_cul7_ring_ubiquitin...	SET	5	0.74567	0.012184	0.38513	0.026431	GO_cc:go_cul7_ring_ubiquitin_ligase_complex
Curated_gene_sets:burton_adi...15	SET	44	0.24669	0.011945	0.12742	0.026439	Curated_gene_sets:burton_adipogenesis_peak_at_24hr
GO_bp:go_regulation_of_trans...1	SET	416	0.088111	0.012987	0.045519	0.026461	GO_bp:go_regulation_of_trans_synaptic_signaling
Curated_gene_sets:biocarta_c...20	SET	18	0.34951	0.010832	0.18058	0.026474	Curated_gene_sets:biocarta_chemical_pathway
Curated_gene_sets:schwab_tar...2	SET	12	0.4646	0.011759	0.24027	0.026587	Curated_gene_sets:schwab_targets_of_bmyb_polymorphic_variants_up
GO_bp:go_positive_regulation...381	SET	32	0.31297	0.012928	0.16186	0.026594	GO_bp:go_positive_regulation_of_insulin_secretion_involved_in_cellular_response_to_glucose_stimulus
GO_mf:go_phosphatidylinosito...17	SET	97	0.17871	0.01283	0.092562	0.026771	GO_mf:go_phosphatidylinositol_bisphosphate_binding
GO_bp:go_reversible_differen...	SET	5	0.86341	0.014108	0.44728	0.026791	GO_bp:go_reversible_differentiation
Curated_gene_sets:martoriati...3	SET	150	0.14508	0.012934	0.075231	0.026911	Curated_gene_sets:martoriati_mdm4_targets_neuroepithelium_dn
Curated_gene_sets:chen_hoxa5...4	SET	217	0.12165	0.013021	0.063086	0.026915	Curated_gene_sets:chen_hoxa5_targets_9hr_up
GO_bp:go_melanosome_assembly	SET	5	0.6436	0.010516	0.33399	0.026998	GO_bp:go_melanosome_assembly
Curated_gene_sets:wang_clim2...1	SET	173	0.12571	0.012028	0.065294	0.027107	Curated_gene_sets:wang_clim2_targets_dn
Curated_gene_sets:bredemeyer...1	SET	54	0.23203	0.012443	0.12064	0.027229	Curated_gene_sets:bredemeyer_rag_signaling_not_via_atm_dn
GO_bp:go_gliogenesis	SET	267	0.10835	0.012847	0.056379	0.027319	GO_bp:go_gliogenesis
GO_bp:go_positive_regulation...210	SET	31	0.30061	0.012222	0.15645	0.027346	GO_bp:go_positive_regulation_of_dendrite_morphogenesis
GO_bp:go_hypothalamus_develo...	SET	20	0.40524	0.013238	0.21095	0.027373	GO_bp:go_hypothalamus_development
GO_bp:go_regulation_of_activ...2	SET	9	0.61447	0.013469	0.31993	0.027399	GO_bp:go_regulation_of_activation_of_janus_kinase_activity
Curated_gene_sets:tian_tnf_s...1	SET	21	0.38347	0.012836	0.19991	0.027552	Curated_gene_sets:tian_tnf_signaling_not_via_nfkb
Curated_gene_sets:liu_target...1	SET	37	0.28651	0.012724	0.14947	0.027635	Curated_gene_sets:liu_targets_of_vmyb_vs_cmyb_dn
GO_bp:go_glucan_metabolic_pr...	SET	65	0.21647	0.012733	0.11296	0.027669	GO_bp:go_glucan_metabolic_process
Curated_gene_sets:reactome_i...34	SET	39	0.2987	0.013619	0.15592	0.027707	Curated_gene_sets:reactome_interleukin_10_signaling
Curated_gene_sets:kondo_ezh2...	SET	218	0.12199	0.013087	0.06369	0.027729	Curated_gene_sets:kondo_ezh2_targets
GO_cc:go_protein_acetyltrans...	SET	83	0.17799	0.011825	0.092939	0.02775	GO_cc:go_protein_acetyltransferase_complex
Curated_gene_sets:ginestier_...2	SET	101	0.17189	0.012591	0.089758	0.027755	Curated_gene_sets:ginestier_breast_cancer_20q13_amplification_up
GO_bp:go_nervous_system_proc...	SET	1270	0.055156	0.01387	0.028804	0.027762	GO_bp:go_nervous_system_process
GO_bp:go_negative_regulation...714	SET	8	0.74034	0.015301	0.38665	0.02777	GO_bp:go_negative_regulation_of_vascular_smooth_muscle_cell_differentiation
GO_cc:go_ribonucleoprotein_c...	SET	791	0.059182	0.011905	0.03091	0.027775	GO_cc:go_ribonucleoprotein_complex
Curated_gene_sets:ding_lung_...5	SET	24	0.35416	0.012672	0.185	0.027795	Curated_gene_sets:ding_lung_cancer_mutated_significantly
GO_bp:go_negative_regulation...316	SET	37	0.29387	0.013051	0.15354	0.027826	GO_bp:go_negative_regulation_of_insulin_secretion
GO_bp:go_bone_development	SET	202	0.12959	0.013388	0.067839	0.028061	GO_bp:go_bone_development
GO_bp:go_exocytosis	SET	849	0.058372	0.012145	0.030571	0.028114	GO_bp:go_exocytosis
GO_bp:go_vascular_smooth_mus...2	SET	25	0.38872	0.014195	0.20377	0.028227	GO_bp:go_vascular_smooth_muscle_cell_differentiation
GO_bp:go_lytic_vacuole_organ...	SET	59	0.21552	0.01208	0.11303	0.028283	GO_bp:go_lytic_vacuole_organization
GO_mf:go_dna_binding_transcr...1	SET	395	0.088995	0.01279	0.046674	0.028284	GO_mf:go_dna_binding_transcription_activator_activity
Curated_gene_sets:boyault_li...16	SET	64	0.21456	0.012523	0.11256	0.028327	Curated_gene_sets:boyault_liver_cancer_subclass_g6_up
Curated_gene_sets:turjanski_...1	SET	4	0.79997	0.011692	0.41974	0.028342	Curated_gene_sets:turjanski_mapk11_targets
Curated_gene_sets:pellicciot...1	SET	52	0.21736	0.011439	0.11407	0.028368	Curated_gene_sets:pellicciotta_hdac_in_antigen_presentation_dn
GO_bp:go_response_to_lipotei...	SET	10	0.5455	0.012604	0.28684	0.028611	GO_bp:go_response_to_lipoteichoic_acid
GO_bp:go_regulation_of_t_cel...1	SET	295	0.10149	0.012639	0.053393	0.028668	GO_bp:go_regulation_of_t_cell_activation
GO_bp:go_enteroendocrine_cel...	SET	26	0.37325	0.0139	0.19648	0.028741	GO_bp:go_enteroendocrine_cell_differentiation
GO_bp:go_cell_migration_in_h...	SET	14	0.44832	0.012255	0.23604	0.028768	GO_bp:go_cell_migration_in_hindbrain
GO_mf:go_atpase_activator_ac...	SET	25	0.3486	0.01273	0.18355	0.028774	GO_mf:go_atpase_activator_activity
Curated_gene_sets:cui_tcf21_...1	SET	786	0.064574	0.01295	0.034001	0.028778	Curated_gene_sets:cui_tcf21_targets_2_dn
GO_bp:go_ventricular_septum_...2	SET	41	0.29859	0.013958	0.15745	0.028963	GO_bp:go_ventricular_septum_morphogenesis
GO_bp:go_positive_regulation...172	SET	28	0.3398	0.013131	0.17922	0.028989	GO_bp:go_positive_regulation_of_chromosome_segregation
Curated_gene_sets:gentile_uv...2	SET	19	0.4003	0.012746	0.21131	0.029096	Curated_gene_sets:gentile_uv_high_dose_up
Curated_gene_sets:hillion_hm...1	SET	75	0.18535	0.011708	0.097863	0.029121	Curated_gene_sets:hillion_hmga1_targets
GO_bp:go_immune_system_devel...	SET	919	0.058726	0.012688	0.031067	0.02937	GO_bp:go_immune_system_development
GO_bp:go_axonal_transport_of...	SET	10	0.49067	0.011337	0.25961	0.029388	GO_bp:go_axonal_transport_of_mitochondrion
Curated_gene_sets:lee_bmp2_t...1	SET	845	0.056681	0.011767	0.030001	0.029433	Curated_gene_sets:lee_bmp2_targets_dn
GO_bp:go_cellular_response_t...7	SET	61	0.22066	0.012575	0.11703	0.029694	GO_bp:go_cellular_response_to_amino_acid_stimulus
GO_bp:go_positive_regulation...619	SET	9	0.57598	0.012625	0.30554	0.029713	GO_bp:go_positive_regulation_of_peroxisome_proliferator_activated_receptor_signaling_pathway
GO_bp:go_negative_regulation...98	SET	585	0.068268	0.011878	0.036218	0.029727	GO_bp:go_negative_regulation_of_cell_cycle
Curated_gene_sets:martin_vir...2	SET	79	0.18308	0.011867	0.097403	0.030093	Curated_gene_sets:martin_viral_gpcr_signaling_up
GO_bp:go_regulation_of_prote...44	SET	60	0.2188	0.012367	0.11653	0.03022	GO_bp:go_regulation_of_protein_maturation
Curated_gene_sets:gutierrez_...1	SET	55	0.21813	0.011805	0.11619	0.030242	Curated_gene_sets:gutierrez_chronic_lymphocytic_leukemia_dn
GO_bp:go_response_to_xenobio...	SET	271	0.10778	0.012873	0.057412	0.030249	GO_bp:go_response_to_xenobiotic_stimulus
Curated_gene_sets:tenedini_m...	SET	59	0.23782	0.013329	0.12669	0.030261	Curated_gene_sets:tenedini_megakaryocyte_markers
GO_bp:go_positive_regulation...218	SET	9	0.52206	0.011444	0.27813	0.030265	GO_bp:go_positive_regulation_of_developmental_pigmentation
Curated_gene_sets:bidus_meta...2	SET	195	0.11746	0.011925	0.062611	0.030339	Curated_gene_sets:bidus_metastasis_up
Curated_gene_sets:blalock_al...4	SET	1564	0.043047	0.011911	0.02296	0.030416	Curated_gene_sets:blalock_alzheimers_disease_up
Curated_gene_sets:zhou_infla...2	SET	445	0.081531	0.012419	0.043504	0.030468	Curated_gene_sets:zhou_inflammatory_response_fima_up
GO_bp:go_regulation_of_devel...3	SET	16	0.41416	0.012102	0.22101	0.03048	GO_bp:go_regulation_of_developmental_pigmentation
Curated_gene_sets:biocarta_c...14	SET	13	0.49834	0.013127	0.26595	0.030484	Curated_gene_sets:biocarta_cdk5_pathway
GO_bp:go_artery_development	SET	82	0.19842	0.013102	0.10589	0.030485	GO_bp:go_artery_development
GO_cc:go_intrinsic_component...15	SET	162	0.13855	0.012833	0.074023	0.030627	GO_cc:go_intrinsic_component_of_synaptic_membrane
Curated_gene_sets:elvidge_hi...3	SET	89	0.17705	0.012178	0.094649	0.03071	Curated_gene_sets:elvidge_hif1a_targets_dn
GO_bp:go_establishment_or_ma...6	SET	14	0.50293	0.013748	0.2689	0.030727	GO_bp:go_establishment_or_maintenance_of_transmembrane_electrochemical_gradient
Curated_gene_sets:issaeva_ml...	SET	54	0.23541	0.012624	0.12592	0.030784	Curated_gene_sets:issaeva_mll2_targets
GO_bp:go_response_to_parathy...	SET	9	0.57549	0.012615	0.30803	0.03087	GO_bp:go_response_to_parathyroid_hormone
GO_bp:go_purine_nucleoside_b...	SET	21	0.33861	0.011334	0.18126	0.03088	GO_bp:go_purine_nucleoside_biosynthetic_process
Curated_gene_sets:reactome_t...48	SET	77	0.18841	0.012058	0.10086	0.030894	Curated_gene_sets:reactome_tp53_regulates_metabolic_genes
GO_bp:go_histone_h4_k20_meth...	SET	10	0.53687	0.012404	0.28748	0.030926	GO_bp:go_histone_h4_k20_methylation
Curated_gene_sets:reactome_g...55	SET	24	0.33306	0.011917	0.17841	0.030975	Curated_gene_sets:reactome_glycogen_metabolism
GO_bp:go_peroxisome_prolifer...	SET	20	0.38268	0.012501	0.20506	0.031015	GO_bp:go_peroxisome_proliferator_activated_receptor_signaling_pathway
Curated_gene_sets:zheng_foxp...1	SET	7	0.72689	0.014053	0.38963	0.031057	Curated_gene_sets:zheng_foxp3_targets_dn
GO_mf:go_lim_domain_binding	SET	7	0.59236	0.011452	0.31762	0.0311	GO_mf:go_lim_domain_binding
Curated_gene_sets:reactome_c...68	SET	5	0.66099	0.010801	0.35455	0.031146	Curated_gene_sets:reactome_clec7a_inflammasome_pathway
GO_bp:go_ovarian_follicle_de...	SET	51	0.22398	0.011674	0.1202	0.031206	GO_bp:go_ovarian_follicle_development
GO_cc:go_central_element	SET	7	0.64553	0.01248	0.34647	0.03123	GO_cc:go_central_element
GO_bp:go_snrna_3_end_process...	SET	15	0.50635	0.014327	0.27179	0.031237	GO_bp:go_snrna_3_end_processing
GO_bp:go_positive_regulation...868	SET	16	0.46096	0.01347	0.24761	0.031336	GO_bp:go_positive_regulation_of_vascular_endothelial_growth_factor_receptor_signaling_pathway
GO_bp:go_negative_regulation...317	SET	9	0.59428	0.013027	0.31924	0.031341	GO_bp:go_negative_regulation_of_insulin_secretion_involved_in_cellular_response_to_glucose_stimulus
GO_bp:go_regulation_of_gluco...7	SET	72	0.19179	0.011871	0.10304	0.031358	GO_bp:go_regulation_of_glucose_transmembrane_transport
GO_mf:go_sequence_specific_d...2	SET	813	0.06134	0.012502	0.032956	0.03136	GO_mf:go_sequence_specific_double_stranded_dna_binding
GO_bp:go_synaptic_vesicle_ma...	SET	10	0.54426	0.012575	0.2926	0.031444	GO_bp:go_synaptic_vesicle_maturation
GO_bp:go_positive_regulation...355	SET	7	0.63636	0.012302	0.34223	0.031493	GO_bp:go_positive_regulation_of_histone_h4_acetylation
Curated_gene_sets:zhou_pancr...2	SET	12	0.479	0.012123	0.25773	0.031556	Curated_gene_sets:zhou_pancreatic_endocrine_progenitor
GO_mf:go_peroxisome_targetin...	SET	5	0.62126	0.010151	0.33455	0.031661	GO_mf:go_peroxisome_targeting_sequence_binding
Curated_gene_sets:gazda_diam...5	SET	57	0.21766	0.011992	0.11722	0.031675	Curated_gene_sets:gazda_diamond_blackfan_anemia_progenitor_dn
GO_bp:go_glial_cell_apoptoti...	SET	13	0.49234	0.012969	0.26531	0.031755	GO_bp:go_glial_cell_apoptotic_process
Curated_gene_sets:reactome_c...95	SET	24	0.35354	0.01265	0.19059	0.031809	Curated_gene_sets:reactome_creb1_phosphorylation_through_nmda_receptor_mediated_activation_of_ras_signaling
GO_bp:go_cellular_response_t...97	SET	10	0.51629	0.011929	0.2784	0.031843	GO_bp:go_cellular_response_to_potassium_ion
GO_bp:go_nerve_development	SET	76	0.19936	0.012676	0.10754	0.031887	GO_bp:go_nerve_development
Curated_gene_sets:reactome_s...58	SET	592	0.070222	0.012288	0.037948	0.03213	Curated_gene_sets:reactome_signaling_by_interleukins
GO_bp:go_regulation_of_vascu...4	SET	14	0.51415	0.014054	0.27786	0.03214	GO_bp:go_regulation_of_vascular_smooth_muscle_cell_differentiation
GO_bp:go_muscle_cell_apoptot...	SET	64	0.20035	0.011694	0.10831	0.032174	GO_bp:go_muscle_cell_apoptotic_process
Curated_gene_sets:reactome_p...34	SET	13	0.50808	0.013384	0.27467	0.032182	Curated_gene_sets:reactome_phospholipase_c_mediated_cascade_fgfr4
GO_cc:go_neuron_projection_c...	SET	77	0.18136	0.011607	0.098125	0.032294	GO_cc:go_neuron_projection_cytoplasm
GO_mf:go_nucleoside_triphosp...1	SET	314	0.093272	0.011977	0.050467	0.032297	GO_mf:go_nucleoside_triphosphatase_regulator_activity
GO_bp:go_positive_regulation...674	SET	10	0.56964	0.013162	0.30822	0.032299	GO_bp:go_positive_regulation_of_protein_localization_to_synapse
GO_bp:go_purine_containing_c...4	SET	14	0.47114	0.012879	0.25506	0.032368	GO_bp:go_purine_containing_compound_salvage
GO_cc:go_glial_cell_projecti...	SET	23	0.32413	0.011354	0.17548	0.032373	GO_cc:go_glial_cell_projection
GO_bp:go_peptidyl_amino_acid...	SET	1146	0.050225	0.01204	0.027196	0.032398	GO_bp:go_peptidyl_amino_acid_modification
GO_bp:go_response_to_radiati...	SET	426	0.079149	0.011803	0.042865	0.032422	GO_bp:go_response_to_radiation
GO_bp:go_cardiac_muscle_tiss...1	SET	202	0.12168	0.012571	0.065908	0.032436	GO_bp:go_cardiac_muscle_tissue_development
GO_bp:go_positive_regulation...303	SET	6	0.65886	0.011793	0.35695	0.03247	GO_bp:go_positive_regulation_of_gastro_intestinal_system_smooth_muscle_contraction
GO_mf:go_double_stranded_dna...	SET	899	0.057333	0.012258	0.031093	0.032605	GO_mf:go_double_stranded_dna_binding
GO_bp:go_organelle_membrane_...	SET	94	0.16003	0.011311	0.086903	0.032788	GO_bp:go_organelle_membrane_fusion
GO_bp:go_synaptic_signaling	SET	675	0.066268	0.012354	0.036019	0.032906	GO_bp:go_synaptic_signaling
GO_mf:go_protein_xylosyltran...	SET	5	0.77283	0.012628	0.42011	0.032922	GO_mf:go_protein_xylosyltransferase_activity
GO_bp:go_regulation_of_chrom...6	SET	97	0.1633	0.011724	0.088768	0.032923	GO_bp:go_regulation_of_chromosome_segregation
GO_bp:go_positive_regulation...729	SET	4	1.0632	0.015539	0.57807	0.032947	GO_bp:go_positive_regulation_of_sarcomere_organization
GO_bp:go_platelet_degranulat...	SET	117	0.14931	0.011767	0.081209	0.032995	GO_bp:go_platelet_degranulation
GO_bp:go_neuron_cellular_hom...	SET	33	0.28368	0.011899	0.15432	0.033021	GO_bp:go_neuron_cellular_homeostasis
Curated_gene_sets:vantveer_b...1	SET	47	0.234	0.01171	0.12738	0.033107	Curated_gene_sets:vantveer_breast_cancer_brca1_dn
GO_bp:go_positive_regulation...75	SET	36	0.28371	0.012429	0.15447	0.033137	GO_bp:go_positive_regulation_of_bone_mineralization
GO_bp:go_negative_regulation...319	SET	12	0.46062	0.011658	0.25101	0.033257	GO_bp:go_negative_regulation_of_interferon_beta_production
Curated_gene_sets:kegg_patho...	SET	55	0.21476	0.011623	0.11706	0.03329	Curated_gene_sets:kegg_pathogenic_escherichia_coli_infection
GO_bp:go_blood_vessel_remode...	SET	37	0.27926	0.012402	0.15223	0.0333	GO_bp:go_blood_vessel_remodeling
Curated_gene_sets:lim_mammar...1	SET	92	0.19036	0.013311	0.10379	0.033334	Curated_gene_sets:lim_mammary_luminal_mature_dn
GO_cc:go_myofilament	SET	31	0.27947	0.011363	0.15258	0.033513	GO_cc:go_myofilament
GO_bp:go_nose_development	SET	14	0.45381	0.012405	0.24777	0.033515	GO_bp:go_nose_development
GO_bp:go_ribosomal_small_sub...1	SET	16	0.37905	0.011076	0.20695	0.033515	GO_bp:go_ribosomal_small_subunit_assembly
GO_bp:go_positive_regulation...613	SET	90	0.16954	0.011727	0.09262	0.033595	GO_bp:go_positive_regulation_of_peptide_hormone_secretion
GO_bp:go_camp_catabolic_proc...	SET	9	0.5245	0.011497	0.28663	0.033642	GO_bp:go_camp_catabolic_process
GO_bp:go_blood_vessel_endoth...3	SET	19	0.42588	0.01356	0.23287	0.033719	GO_bp:go_blood_vessel_endothelial_cell_proliferation_involved_in_sprouting_angiogenesis
GO_bp:go_multicellular_organ...7	SET	70	0.21134	0.012898	0.11556	0.033724	GO_bp:go_multicellular_organismal_response_to_stress
Curated_gene_sets:sakai_chro...2	SET	80	0.18486	0.012058	0.10109	0.033736	Curated_gene_sets:sakai_chronic_hepatitis_vs_liver_cancer_up
Curated_gene_sets:reactome_s...34	SET	26	0.32194	0.011989	0.1761	0.033767	Curated_gene_sets:reactome_signaling_by_bmp
GO_bp:go_regulation_of_carbo...1	SET	89	0.17552	0.012073	0.096035	0.033807	GO_bp:go_regulation_of_carbohydrate_biosynthetic_process
GO_bp:go_response_to_redox_s...	SET	14	0.48363	0.01322	0.26466	0.033831	GO_bp:go_response_to_redox_state
Curated_gene_sets:reactome_u...4	SET	18	0.37745	0.011698	0.20662	0.033873	Curated_gene_sets:reactome_unblocking_of_nmda_receptors_glutamate_binding_and_activation
Curated_gene_sets:mcclung_co...2	SET	72	0.19989	0.012372	0.10945	0.033913	Curated_gene_sets:mcclung_cocaine_reward_5d
Curated_gene_sets:liu_vav3_p...1	SET	16	0.42181	0.012326	0.23106	0.033964	Curated_gene_sets:liu_vav3_prostate_carcinogenesis_dn
GO_bp:go_histone_h3_k9_modif...	SET	44	0.2424	0.011738	0.13281	0.033999	GO_bp:go_histone_h3_k9_modification
Curated_gene_sets:mattioli_m...2	SET	95	0.16372	0.011632	0.089711	0.034015	Curated_gene_sets:mattioli_mgus_vs_pcl
GO_mf:go_u1_snrnp_binding	SET	5	0.7199	0.011763	0.39457	0.034045	GO_mf:go_u1_snrnp_binding
Curated_gene_sets:biocarta_g...1	SET	28	0.29126	0.011255	0.15972	0.034118	Curated_gene_sets:biocarta_g1_pathway
GO_bp:go_protein_kinase_b_si...	SET	239	0.10642	0.011947	0.05836	0.034123	GO_bp:go_protein_kinase_b_signaling
GO_mf:go_voltage_gated_calci...3	SET	8	0.59556	0.012308	0.32673	0.034177	GO_mf:go_voltage_gated_calcium_channel_activity_involved_in_regulation_of_cytosolic_calcium_levels
Curated_gene_sets:wang_smarc...1	SET	341	0.093326	0.01248	0.05128	0.034395	Curated_gene_sets:wang_smarce1_targets_dn
Curated_gene_sets:ivanova_he...1	SET	421	0.07865	0.011661	0.043235	0.034456	Curated_gene_sets:ivanova_hematopoiesis_early_progenitor
GO_bp:go_cgmp_catabolic_proc...	SET	5	0.80665	0.013181	0.44362	0.034516	GO_bp:go_cgmp_catabolic_process
GO_bp:go_cellular_component_...1	SET	108	0.15638	0.011843	0.086051	0.034593	GO_bp:go_cellular_component_assembly_involved_in_morphogenesis
GO_bp:go_negative_regulation...196	SET	34	0.30662	0.013055	0.16879	0.034646	GO_bp:go_negative_regulation_of_dna_biosynthetic_process
Curated_gene_sets:camps_colo...2	SET	87	0.20683	0.014066	0.11397	0.034794	Curated_gene_sets:camps_colon_cancer_copy_number_up
GO_bp:go_sarcomere_organizat...	SET	47	0.2472	0.01237	0.13636	0.034935	GO_bp:go_sarcomere_organization
Curated_gene_sets:kokkinakis...2	SET	128	0.14223	0.01172	0.078489	0.034998	Curated_gene_sets:kokkinakis_methionine_deprivation_48hr_up
GO_bp:go_regulation_of_t_cel...11	SET	36	0.25357	0.011108	0.13994	0.035002	GO_bp:go_regulation_of_t_cell_receptor_signaling_pathway
GO_bp:go_central_nervous_sys...3	SET	35	0.28819	0.012449	0.15917	0.035113	GO_bp:go_central_nervous_system_neuron_axonogenesis
Curated_gene_sets:biocarta_i...17	SET	16	0.45347	0.013251	0.25051	0.035143	Curated_gene_sets:biocarta_il7_pathway
Curated_gene_sets:eppert_hsc...	SET	113	0.16204	0.012551	0.08953	0.035165	Curated_gene_sets:eppert_hsc_r
GO_mf:go_actin_dependent_atp...	SET	12	0.51242	0.012969	0.28328	0.035243	GO_mf:go_actin_dependent_atpase_activity
GO_bp:go_bundle_of_his_cell_...1	SET	14	0.49622	0.013564	0.27441	0.03529	GO_bp:go_bundle_of_his_cell_to_purkinje_myocyte_communication
GO_mf:go_iron_ion_binding	SET	137	0.14385	0.01226	0.079556	0.035297	GO_mf:go_iron_ion_binding
GO_bp:go_hypothalamus_cell_d...	SET	8	0.61077	0.012623	0.33788	0.035338	GO_bp:go_hypothalamus_cell_differentiation
Curated_gene_sets:zhan_multi...18	SET	48	0.25094	0.01269	0.13882	0.035342	Curated_gene_sets:zhan_multiple_myeloma_pr_dn
GO_bp:go_skeletal_system_dev...	SET	494	0.077652	0.012446	0.042965	0.035366	GO_bp:go_skeletal_system_development
GO_bp:go_response_to_nicotine	SET	46	0.26003	0.012874	0.1439	0.035383	GO_bp:go_response_to_nicotine
GO_bp:go_heart_morphogenesis	SET	244	0.10946	0.012415	0.060597	0.035437	GO_bp:go_heart_morphogenesis
GO_bp:go_regulation_of_snare...	SET	10	0.52683	0.012173	0.29168	0.035451	GO_bp:go_regulation_of_snare_complex_assembly
Curated_gene_sets:bild_src_o...	SET	58	0.20931	0.011632	0.11596	0.03555	Curated_gene_sets:bild_src_oncogenic_signature
GO_bp:go_cartilage_developme...1	SET	200	0.1169	0.012018	0.064808	0.035636	GO_bp:go_cartilage_development
Curated_gene_sets:thum_systo...1	SET	185	0.12048	0.011917	0.066799	0.035649	Curated_gene_sets:thum_systolic_heart_failure_dn
Curated_gene_sets:chiba_resp...2	SET	20	0.35175	0.011491	0.1951	0.035712	Curated_gene_sets:chiba_response_to_tsa_dn
GO_bp:go_small_nucleolar_rib...	SET	10	0.55406	0.012802	0.30751	0.035802	GO_bp:go_small_nucleolar_ribonucleoprotein_complex_assembly
GO_bp:go_regulation_of_sodiu...4	SET	83	0.18271	0.012139	0.10142	0.035819	GO_bp:go_regulation_of_sodium_ion_transport
Curated_gene_sets:sa_fas_sig...	SET	8	0.53596	0.011077	0.29758	0.035855	Curated_gene_sets:sa_fas_signaling
GO_bp:go_positive_regulation...566	SET	13	0.40379	0.010637	0.22453	0.036069	GO_bp:go_positive_regulation_of_neuron_migration
GO_cc:go_platelet_alpha_gran...1	SET	82	0.18534	0.012239	0.10309	0.036103	GO_cc:go_platelet_alpha_granule
GO_cc:go_glycosylphosphatidy...	SET	5	0.59172	0.0096688	0.32926	0.036165	GO_cc:go_glycosylphosphatidylinositol_n_acetylglucosaminyltransferase_gpi_gnt_complex
Curated_gene_sets:reactome_p...116	SET	12	0.48664	0.012316	0.27084	0.036193	Curated_gene_sets:reactome_purine_salvage
GO_bp:go_liposaccharide_meta...	SET	48	0.22303	0.011279	0.12418	0.036248	GO_bp:go_liposaccharide_metabolic_process
GO_cc:go_swr1_complex	SET	11	0.49236	0.011931	0.27421	0.03629	GO_cc:go_swr1_complex
Curated_gene_sets:jaatinen_h...2	SET	287	0.10052	0.012349	0.055999	0.036337	Curated_gene_sets:jaatinen_hematopoietic_stem_cell_up
GO_cc:go_axon_initial_segment	SET	20	0.39907	0.013036	0.22236	0.036363	GO_cc:go_axon_initial_segment
Curated_gene_sets:barrier_ca...1	SET	28	0.28895	0.011166	0.16103	0.036385	Curated_gene_sets:barrier_cancer_relapse_normal_sample_dn
GO_bp:go_nucleoside_diphosph...3	SET	27	0.317	0.01203	0.17667	0.036392	GO_bp:go_nucleoside_diphosphate_metabolic_process
Curated_gene_sets:pid_rb_1pa...	SET	60	0.21782	0.012311	0.12163	0.036662	Curated_gene_sets:pid_rb_1pathway
GO_bp:go_utp_biosynthetic_pr...	SET	9	0.48275	0.010582	0.26981	0.036798	GO_bp:go_utp_biosynthetic_process
GO_bp:go_positive_regulation...209	SET	62	0.20472	0.011761	0.11448	0.036871	GO_bp:go_positive_regulation_of_dendrite_development
GO_bp:go_positive_regulation...488	SET	61	0.18914	0.010779	0.10579	0.036911	GO_bp:go_positive_regulation_of_membrane_permeability
GO_bp:go_positive_regulation...785	SET	11	0.52314	0.012677	0.29262	0.036915	GO_bp:go_positive_regulation_of_synaptic_vesicle_transport
Curated_gene_sets:nguyen_not...1	SET	81	0.17541	0.011513	0.098126	0.036929	Curated_gene_sets:nguyen_notch1_targets_dn
GO_bp:go_bile_acid_and_bile_...	SET	25	0.32455	0.011852	0.18166	0.03701	GO_bp:go_bile_acid_and_bile_salt_transport
GO_bp:go_development_of_prim...1	SET	96	0.16296	0.011639	0.091256	0.037078	GO_bp:go_development_of_primary_female_sexual_characteristics
GO_cc:go_proteasome_core_com...2	SET	10	0.42347	0.0097844	0.2372	0.037113	GO_cc:go_proteasome_core_complex_alpha_subunit_complex
Curated_gene_sets:motamed_re...1	SET	6	0.51741	0.0092611	0.28983	0.037121	Curated_gene_sets:motamed_response_to_androgen_dn
Curated_gene_sets:tesar_alk_...6	SET	5	0.85286	0.013936	0.47814	0.037245	Curated_gene_sets:tesar_alk_targets_human_es_5d_up
GO_bp:go_sodium_ion_transmem...	SET	133	0.14895	0.01251	0.083513	0.037256	GO_bp:go_sodium_ion_transmembrane_transport
GO_cc:go_node_of_ranvier	SET	15	0.45199	0.012789	0.25343	0.037263	GO_cc:go_node_of_ranvier
GO_bp:go_pulmonary_artery_mo...	SET	6	0.67342	0.012054	0.37767	0.037296	GO_bp:go_pulmonary_artery_morphogenesis
GO_mf:go_hsp90_protein_bindi...	SET	39	0.24506	0.011173	0.13748	0.037339	GO_mf:go_hsp90_protein_binding
GO_bp:go_negative_regulation...30	SET	25	0.33862	0.012366	0.18996	0.03734	GO_bp:go_negative_regulation_of_anion_transport
Curated_gene_sets:reactome_n...68	SET	5	0.7923	0.012946	0.4447	0.037412	Curated_gene_sets:reactome_ntrk2_activates_rac1
GO_bp:go_regulation_of_endoc...2	SET	10	0.40982	0.009469	0.23016	0.037498	GO_bp:go_regulation_of_endocytic_recycling
GO_mf:go_ubiquitin_like_modi...	SET	9	0.47507	0.010414	0.26687	0.037531	GO_mf:go_ubiquitin_like_modifier_activating_enzyme_activity
Curated_gene_sets:kegg_glyci...	SET	28	0.3167	0.012238	0.17793	0.037552	Curated_gene_sets:kegg_glycine_serine_and_threonine_metabolism
GO_bp:go_cyclic_nucleotide_m...2	SET	5	0.81235	0.013274	0.4565	0.037588	GO_bp:go_cyclic_nucleotide_metabolic_process
Curated_gene_sets:puiffe_inv...1	SET	137	0.14062	0.011985	0.079041	0.037619	Curated_gene_sets:puiffe_invasion_inhibited_by_ascites_dn
GO_mf:go_cysteine_type_endop...3	SET	14	0.4963	0.013567	0.27902	0.037649	GO_mf:go_cysteine_type_endopeptidase_activity_involved_in_apoptotic_process
Curated_gene_sets:reactome_r...14	SET	16	0.40546	0.011848	0.22799	0.037679	Curated_gene_sets:reactome_recycling_of_bile_acids_and_salts
GO_mf:go_enhancer_binding	SET	128	0.14066	0.011591	0.079176	0.037826	GO_mf:go_enhancer_binding
GO_bp:go_response_to_axon_in...	SET	70	0.18655	0.011386	0.10515	0.038027	GO_bp:go_response_to_axon_injury
GO_bp:go_regulation_of_synap...16	SET	25	0.29159	0.010648	0.16436	0.038032	GO_bp:go_regulation_of_synaptic_vesicle_recycling
GO_bp:go_positive_regulation...524	SET	29	0.31663	0.012452	0.17849	0.038044	GO_bp:go_positive_regulation_of_morphogenesis_of_an_epithelium
GO_bp:go_regulation_of_secre...	SET	739	0.060396	0.01176	0.034046	0.038046	GO_bp:go_regulation_of_secretion
Curated_gene_sets:bonome_ova...2	SET	29	0.2979	0.011715	0.16793	0.038047	Curated_gene_sets:bonome_ovarian_cancer_poor_survival_up
GO_bp:go_purine_nucleotide_s...	SET	6	0.67574	0.012095	0.38109	0.03811	GO_bp:go_purine_nucleotide_salvage
GO_bp:go_regulation_of_adipo...	SET	8	0.56848	0.011749	0.32064	0.038125	GO_bp:go_regulation_of_adipose_tissue_development
GO_bp:go_negative_regulation...602	SET	23	0.32566	0.011407	0.18372	0.038157	GO_bp:go_negative_regulation_of_rna_splicing
GO_bp:go_regulation_of_endop...3	SET	25	0.32814	0.011983	0.18512	0.038162	GO_bp:go_regulation_of_endoplasmic_reticulum_unfolded_protein_response
Curated_gene_sets:mullighan_...1	SET	226	0.10967	0.011976	0.061873	0.038167	Curated_gene_sets:mullighan_mll_signature_1_dn
Curated_gene_sets:burton_adi...16	SET	43	0.25292	0.012107	0.1429	0.038378	Curated_gene_sets:burton_adipogenesis_peak_at_2hr
GO_bp:go_connective_tissue_d...	SET	260	0.1007	0.011784	0.056925	0.038456	GO_bp:go_connective_tissue_development
GO_bp:go_v_d_j_recombination	SET	13	0.53353	0.014054	0.30161	0.038459	GO_bp:go_v_d_j_recombination
GO_cc:go_ruffle_membrane	SET	92	0.16031	0.01121	0.090681	0.038552	GO_cc:go_ruffle_membrane
GO_bp:go_cerebellar_granular...1	SET	12	0.44823	0.011344	0.25356	0.03856	GO_bp:go_cerebellar_granular_layer_development
GO_bp:go_coronary_vasculatur...2	SET	15	0.46219	0.013077	0.26155	0.038614	GO_bp:go_coronary_vasculature_morphogenesis
Curated_gene_sets:reactome_a...61	SET	33	0.31795	0.013337	0.17996	0.038636	Curated_gene_sets:reactome_adherens_junctions_interactions
Curated_gene_sets:cairo_hepa...4	SET	14	0.33912	0.00927	0.19195	0.038645	Curated_gene_sets:cairo_hepatoblastoma_poor_survival
GO_mf:go_protein_phosphatase...2	SET	30	0.27796	0.011118	0.15733	0.038647	GO_mf:go_protein_phosphatase_2a_binding
GO_bp:go_biomineral_tissue_d...	SET	145	0.14037	0.012305	0.079485	0.038712	GO_bp:go_biomineral_tissue_development
Curated_gene_sets:huang_gata...2	SET	144	0.12706	0.0111	0.071964	0.038739	Curated_gene_sets:huang_gata2_targets_up
GO_mf:go_guanylate_kinase_ac...	SET	7	0.57572	0.01113	0.32614	0.038768	GO_mf:go_guanylate_kinase_activity
GO_bp:go_regulation_of_erbb_...	SET	90	0.16338	0.011301	0.092566	0.038786	GO_bp:go_regulation_of_erbb_signaling_pathway
GO_bp:go_regulation_of_axon_...1	SET	3	0.86669	0.01097	0.49121	0.038842	GO_bp:go_regulation_of_axon_diameter
GO_bp:go_regulation_of_chrom...7	SET	61	0.19126	0.010899	0.10842	0.038873	GO_bp:go_regulation_of_chromosome_separation
GO_bp:go_positive_regulation...472	SET	14	0.46031	0.012583	0.26104	0.03893	GO_bp:go_positive_regulation_of_macrophage_differentiation
Curated_gene_sets:weber_meth...1	SET	39	0.26249	0.011968	0.14887	0.038939	Curated_gene_sets:weber_methylated_hcp_in_fibroblast_dn
Curated_gene_sets:chen_hoxa5...1	SET	5	0.76731	0.012538	0.43528	0.038976	Curated_gene_sets:chen_hoxa5_targets_6hr_dn
Curated_gene_sets:reactome_s...154	SET	16	0.33769	0.0098676	0.19161	0.03901	Curated_gene_sets:reactome_synthesis_of_glycosylphosphatidylinositol_gpi
Curated_gene_sets:bernard_pp...2	SET	35	0.27392	0.011832	0.15548	0.039064	Curated_gene_sets:bernard_ppapdc1b_targets_up
GO_mf:go_alpha_actinin_bindi...	SET	31	0.29234	0.011886	0.16594	0.039069	GO_mf:go_alpha_actinin_binding
GO_mf:go_pheromone_receptor_...	SET	3	1.1138	0.014097	0.63239	0.039114	GO_mf:go_pheromone_receptor_activity
GO_bp:go_positive_regulation...437	SET	28	0.30385	0.011742	0.17254	0.03913	GO_bp:go_positive_regulation_of_leukocyte_apoptotic_process
GO_bp:go_angiotensin_activat...	SET	11	0.51626	0.01251	0.2934	0.039248	GO_bp:go_angiotensin_activated_signaling_pathway
Curated_gene_sets:reactome_r...91	SET	136	0.13209	0.011217	0.07508	0.039266	Curated_gene_sets:reactome_rho_gtpases_activate_formins
Curated_gene_sets:dairkee_ca...3	SET	28	0.30024	0.011602	0.17067	0.039277	Curated_gene_sets:dairkee_cancer_prone_response_e2
GO_mf:go_deoxyribonuclease_i...	SET	4	0.65478	0.0095697	0.37274	0.039499	GO_mf:go_deoxyribonuclease_i_activity
Curated_gene_sets:kegg_tight...	SET	129	0.14237	0.011777	0.081067	0.039538	Curated_gene_sets:kegg_tight_junction
GO_mf:go_mannosyltransferase...	SET	25	0.29881	0.010912	0.17018	0.039561	GO_mf:go_mannosyltransferase_activity
Curated_gene_sets:reactome_b...2	SET	48	0.22439	0.011347	0.12784	0.039626	Curated_gene_sets:reactome_base_excision_repair_ap_site_formation
GO_bp:go_fear_response	SET	37	0.27108	0.012039	0.15446	0.039643	GO_bp:go_fear_response
GO_mf:go_structural_constitu...2	SET	16	0.37358	0.010916	0.213	0.039733	GO_mf:go_structural_constituent_of_epidermis
Curated_gene_sets:debiasi_ap...2	SET	285	0.092011	0.011266	0.052471	0.039764	Curated_gene_sets:debiasi_apoptosis_by_reovirus_infection_up
GO_bp:go_box_c_d_snornp_asse...	SET	8	0.58984	0.01219	0.33662	0.039875	GO_bp:go_box_c_d_snornp_assembly
Curated_gene_sets:gavin_il2_...2	SET	17	0.39263	0.011826	0.22411	0.039903	Curated_gene_sets:gavin_il2_responsive_foxp3_targets_up
Curated_gene_sets:biocarta_m...11	SET	5	0.82198	0.013431	0.46927	0.039928	Curated_gene_sets:biocarta_mitr_pathway
GO_bp:go_t_cell_differentiat...1	SET	226	0.11005	0.012018	0.062828	0.039933	GO_bp:go_t_cell_differentiation
Curated_gene_sets:chiang_liv...9	SET	177	0.11017	0.010661	0.062948	0.040054	Curated_gene_sets:chiang_liver_cancer_subclass_unannotated_dn
GO_cc:go_cell_body	SET	526	0.068847	0.011377	0.039367	0.04017	GO_cc:go_cell_body
Curated_gene_sets:meissner_n...1	SET	509	0.069974	0.01138	0.040015	0.040179	Curated_gene_sets:meissner_npc_hcp_with_h3_unmethylated
GO_bp:go_skeletal_system_mor...	SET	235	0.11137	0.012399	0.063695	0.040196	GO_bp:go_skeletal_system_morphogenesis
GO_cc:go_cis_golgi_network_m...	SET	5	0.77965	0.012739	0.44599	0.040231	GO_cc:go_cis_golgi_network_membrane
Curated_gene_sets:reactome_m...88	SET	38	0.26382	0.011874	0.15095	0.040262	Curated_gene_sets:reactome_mtor_signalling
GO_bp:go_negative_regulation...369	SET	15	0.45382	0.012841	0.26	0.040461	GO_bp:go_negative_regulation_of_lipase_activity
Curated_gene_sets:visala_res...1	SET	13	0.37761	0.0099468	0.21645	0.040539	Curated_gene_sets:visala_response_to_heat_shock_and_aging_dn
GO_bp:go_negative_regulation...583	SET	5	0.69646	0.01138	0.39926	0.040554	GO_bp:go_negative_regulation_of_respiratory_burst_involved_in_inflammatory_response
GO_mf:go_lrr_domain_binding	SET	17	0.38868	0.011707	0.22284	0.040572	GO_mf:go_lrr_domain_binding
GO_bp:go_regulation_of_locom...	SET	5	0.71488	0.011681	0.40987	0.040573	GO_bp:go_regulation_of_locomotion_involved_in_locomotory_behavior
Curated_gene_sets:reactome_n...5	SET	5	0.78115	0.012764	0.44809	0.040653	Curated_gene_sets:reactome_nade_modulates_death_signalling
Curated_gene_sets:valk_aml_w...3	SET	22	0.37459	0.012833	0.21519	0.040872	Curated_gene_sets:valk_aml_with_evi1
Curated_gene_sets:graessmann...1	SET	1643	0.039775	0.011254	0.022858	0.040926	Curated_gene_sets:graessmann_apoptosis_by_doxorubicin_dn
Curated_gene_sets:reactome_r...115	SET	23	0.30841	0.010803	0.17727	0.040961	Curated_gene_sets:reactome_rna_polymerase_iii_transcription_termination
GO_bp:go_receptor_signaling_...	SET	143	0.13723	0.011947	0.078882	0.040968	GO_bp:go_receptor_signaling_pathway_via_stat
GO_bp:go_positive_regulation...780	SET	12	0.47294	0.01197	0.27186	0.040971	GO_bp:go_positive_regulation_of_synaptic_transmission_gabaergic
GO_bp:go_ribonucleotide_cata...	SET	27	0.30504	0.011576	0.1755	0.041106	GO_bp:go_ribonucleotide_catabolic_process
GO_mf:go_core_promoter_seque...	SET	43	0.25014	0.011974	0.14393	0.041123	GO_mf:go_core_promoter_sequence_specific_dna_binding
GO_bp:go_histone_h2a_acetyla...	SET	13	0.40922	0.01078	0.23579	0.041331	GO_bp:go_histone_h2a_acetylation
GO_bp:go_serotonin_transport	SET	13	0.4568	0.012033	0.26326	0.041365	GO_bp:go_serotonin_transport
GO_bp:go_negative_regulation...574	SET	11	0.40085	0.0097134	0.23126	0.041529	GO_bp:go_negative_regulation_of_receptor_internalization
Curated_gene_sets:biocarta_r...18	SET	7	0.42514	0.0082191	0.24531	0.041551	Curated_gene_sets:biocarta_rnapol3_pathway
Curated_gene_sets:kumar_path...	SET	251	0.093154	0.010714	0.053757	0.041568	Curated_gene_sets:kumar_pathogen_load_by_macrophages
GO_bp:go_muscle_organ_morpho...	SET	84	0.17867	0.011941	0.10311	0.041575	GO_bp:go_muscle_organ_morphogenesis
Curated_gene_sets:reactome_d...44	SET	17	0.40892	0.012317	0.23648	0.041897	Curated_gene_sets:reactome_digestion
GO_mf:go_nfat_protein_binding	SET	4	0.88709	0.012965	0.5133	0.041986	GO_mf:go_nfat_protein_binding
GO_bp:go_cellular_response_t...92	SET	7	0.59691	0.01154	0.34558	0.042066	GO_bp:go_cellular_response_to_parathyroid_hormone_stimulus
GO_bp:go_smooth_muscle_cell_...4	SET	5	0.91037	0.014875	0.52727	0.042131	GO_bp:go_smooth_muscle_cell_matrix_adhesion
Curated_gene_sets:reactome_t...76	SET	58	0.20906	0.011618	0.1211	0.042148	Curated_gene_sets:reactome_transcriptional_regulation_by_mecp2
GO_bp:go_regulation_of_biomi...	SET	79	0.18419	0.01194	0.1067	0.042167	GO_bp:go_regulation_of_biomineral_tissue_development
Curated_gene_sets:reactome_g...54	SET	12	0.4006	0.010139	0.23231	0.042327	Curated_gene_sets:reactome_glycogen_breakdown_glycogenolysis
GO_bp:go_negative_regulation...611	SET	1264	0.044809	0.011243	0.025999	0.04241	GO_bp:go_negative_regulation_of_signaling
GO_bp:go_regulation_of_amino...3	SET	31	0.28269	0.011493	0.16419	0.04257	GO_bp:go_regulation_of_amino_acid_transport
GO_bp:go_cell_aging	SET	100	0.14549	0.010604	0.084568	0.042694	GO_bp:go_cell_aging
Curated_gene_sets:biocarta_p...1	SET	14	0.43835	0.011982	0.25491	0.042761	Curated_gene_sets:biocarta_p27_pathway
Curated_gene_sets:reactome_m...83	SET	15	0.38202	0.010809	0.22216	0.042764	Curated_gene_sets:reactome_mrna_decay_by_5_to_3_exoribonuclease
GO_bp:go_forebrain_developme...	SET	360	0.086195	0.011837	0.050159	0.042868	GO_bp:go_forebrain_development
GO_bp:go_mrna_methylation	SET	14	0.37339	0.010207	0.2173	0.042883	GO_bp:go_mrna_methylation
GO_bp:go_lipoxygenase_pathway	SET	16	0.41341	0.01208	0.24065	0.042919	GO_bp:go_lipoxygenase_pathway
GO_bp:go_regulation_of_antig...4	SET	59	0.1879	0.010531	0.10941	0.042971	GO_bp:go_regulation_of_antigen_receptor_mediated_signaling_pathway
GO_bp:go_homeostasis_of_numb...1	SET	233	0.09928	0.011006	0.057834	0.043031	GO_bp:go_homeostasis_of_number_of_cells
GO_mf:go_sequence_specific_d...1	SET	1044	0.05001	0.011476	0.029147	0.043108	GO_mf:go_sequence_specific_dna_binding
GO_mf:go_lipoprotein_particl...2	SET	26	0.29867	0.011122	0.17409	0.043125	GO_mf:go_lipoprotein_particle_receptor_binding
GO_bp:go_proton_transmembran...	SET	141	0.12449	0.010763	0.072572	0.043146	GO_bp:go_proton_transmembrane_transport
GO_bp:go_regulation_of_prote...13	SET	36	0.25449	0.011149	0.14837	0.043163	GO_bp:go_regulation_of_protein_deacetylation
GO_bp:go_hindbrain_radial_gl...	SET	9	0.54775	0.012007	0.3194	0.04319	GO_bp:go_hindbrain_radial_glia_guided_cell_migration
Curated_gene_sets:weng_por_t...4	SET	37	0.24477	0.01087	0.14286	0.04334	Curated_gene_sets:weng_por_targets_liver_up
Curated_gene_sets:reactome_h...17	SET	9	0.58264	0.012771	0.34014	0.043374	Curated_gene_sets:reactome_highly_calcium_permeable_nicotinic_acetylcholine_receptors
GO_mf:go_general_transcripti...1	SET	18	0.30016	0.0093025	0.17528	0.043421	GO_mf:go_general_transcription_initiation_factor_activity
Curated_gene_sets:gutierrez_...4	SET	9	0.5395	0.011826	0.31518	0.04348	Curated_gene_sets:gutierrez_waldenstroems_macroglobulinemia_1_dn
GO_bp:go_regulation_of_acros...	SET	16	0.3481	0.010172	0.2034	0.043511	GO_bp:go_regulation_of_acrosome_reaction
GO_bp:go_response_to_cocaine	SET	49	0.24646	0.012592	0.14405	0.043561	GO_bp:go_response_to_cocaine
GO_bp:go_ribosome_assembly	SET	57	0.17495	0.0096388	0.10229	0.043609	GO_bp:go_ribosome_assembly
Curated_gene_sets:reactome_c...22	SET	22	0.34211	0.01172	0.2001	0.043672	Curated_gene_sets:reactome_cd28_dependent_pi3k_akt_signaling
GO_bp:go_lysosomal_transport	SET	97	0.16145	0.011591	0.094454	0.043707	GO_bp:go_lysosomal_transport
Curated_gene_sets:biocarta_e...12	SET	8	0.59599	0.012317	0.34882	0.043771	Curated_gene_sets:biocarta_epha4_pathway
GO_bp:go_negative_regulation...278	SET	42	0.23924	0.011319	0.14004	0.0438	GO_bp:go_negative_regulation_of_gtpase_activity
GO_bp:go_fat_cell_proliferat...	SET	9	0.56184	0.012316	0.3289	0.043803	GO_bp:go_fat_cell_proliferation
GO_bp:go_posttranscriptional...	SET	570	0.062668	0.010767	0.03669	0.043825	GO_bp:go_posttranscriptional_regulation_of_gene_expression
GO_bp:go_negative_regulation...600	SET	45	0.23306	0.011412	0.13655	0.043941	GO_bp:go_negative_regulation_of_rna_metabolic_process
GO_bp:go_peroxisomal_membran...	SET	17	0.30515	0.0091912	0.17888	0.044023	GO_bp:go_peroxisomal_membrane_transport
GO_bp:go_post_embryonic_came...	SET	7	0.60782	0.011751	0.35633	0.044034	GO_bp:go_post_embryonic_camera_type_eye_development
GO_bp:go_negative_regulation...371	SET	22	0.32927	0.01128	0.19303	0.044038	GO_bp:go_negative_regulation_of_lipid_catabolic_process
GO_bp:go_photoreceptor_cell_...1	SET	44	0.22563	0.010926	0.13228	0.044041	GO_bp:go_photoreceptor_cell_development
Curated_gene_sets:card_mir30...	SET	75	0.18311	0.011567	0.10744	0.044167	Curated_gene_sets:card_mir302a_targets
GO_mf:go_rna_dna_hybrid_ribo...	SET	6	0.79238	0.014183	0.46532	0.044306	GO_mf:go_rna_dna_hybrid_ribonuclease_activity
GO_bp:go_regulation_of_leuko...2	SET	83	0.15665	0.010407	0.091995	0.044316	GO_bp:go_regulation_of_leukocyte_apoptotic_process
GO_mf:go_transcription_facto...	SET	611	0.06261	0.011125	0.036778	0.044351	GO_mf:go_transcription_factor_binding
GO_bp:go_postsynaptic_specia...2	SET	32	0.27323	0.011286	0.16056	0.044416	GO_bp:go_postsynaptic_specialization_organization
GO_mf:go_rab_gtpase_binding	SET	157	0.11991	0.010935	0.070522	0.044539	GO_mf:go_rab_gtpase_binding
GO_bp:go_negative_regulation...525	SET	11	0.47062	0.011404	0.27696	0.04465	GO_bp:go_negative_regulation_of_platelet_aggregation
GO_bp:go_regulation_of_femal...	SET	12	0.37991	0.0096151	0.22363	0.044685	GO_bp:go_regulation_of_female_gonad_development
GO_bp:go_cellular_response_t...42	SET	28	0.28008	0.010823	0.16516	0.044965	GO_bp:go_cellular_response_to_gamma_radiation
Curated_gene_sets:reactome_s...92	SET	305	0.087373	0.011061	0.051536	0.045011	Curated_gene_sets:reactome_signaling_by_wnt
Curated_gene_sets:reactome_v...19	SET	42	0.2647	0.012523	0.15616	0.045037	Curated_gene_sets:reactome_voltage_gated_potassium_channels
Curated_gene_sets:pid_beta_c...2	SET	73	0.19832	0.012359	0.11701	0.045054	Curated_gene_sets:pid_beta_catenin_nuc_pathway
GO_mf:go_syntaxin_binding	SET	67	0.18309	0.010933	0.10807	0.045127	GO_mf:go_syntaxin_binding
GO_bp:go_negative_regulation...614	SET	3	0.8952	0.011331	0.52849	0.045155	GO_bp:go_negative_regulation_of_sister_chromatid_cohesion
GO_bp:go_synapse_pruning	SET	10	0.51229	0.011836	0.30248	0.045177	GO_bp:go_synapse_pruning
Curated_gene_sets:riz_erythr...3	SET	36	0.26805	0.011743	0.15829	0.045194	Curated_gene_sets:riz_erythroid_differentiation_6hr
GO_bp:go_purine_nucleoside_d...2	SET	9	0.5797	0.012707	0.34238	0.045221	GO_bp:go_purine_nucleoside_diphosphate_metabolic_process
GO_bp:go_negative_regulation...111	SET	171	0.11727	0.011156	0.069262	0.045225	GO_bp:go_negative_regulation_of_cell_growth
Curated_gene_sets:nadler_obe...1	SET	46	0.20025	0.0099138	0.11828	0.045232	Curated_gene_sets:nadler_obesity_dn
Curated_gene_sets:zhang_anti...2	SET	25	0.29067	0.010615	0.17169	0.045241	Curated_gene_sets:zhang_antiviral_response_to_ribavirin_up
Curated_gene_sets:collis_prk...2	SET	21	0.30411	0.010179	0.1797	0.045297	Curated_gene_sets:collis_prkdc_substrates
Curated_gene_sets:reactome_m...47	SET	25	0.28463	0.010394	0.16849	0.045588	Curated_gene_sets:reactome_metal_ion_slc_transporters
Curated_gene_sets:kim_germin...1	SET	12	0.45366	0.011482	0.26855	0.04559	Curated_gene_sets:kim_germinal_center_t_helper_dn
GO_bp:go_female_genitalia_de...	SET	17	0.37458	0.011282	0.22199	0.045774	GO_bp:go_female_genitalia_development
Curated_gene_sets:mariadason...6	SET	15	0.35811	0.010133	0.21224	0.045779	Curated_gene_sets:mariadason_response_to_butyrate_sulindac_4
GO_mf:go_protein_serine_thre...6	SET	42	0.22738	0.010757	0.13483	0.045867	GO_mf:go_protein_serine_threonine_tyrosine_kinase_activity
Curated_gene_sets:benporath_...15	SET	708	0.057439	0.010957	0.034063	0.045882	Curated_gene_sets:benporath_sox2_targets
Curated_gene_sets:begum_targ...2	SET	44	0.24097	0.011668	0.14295	0.045935	Curated_gene_sets:begum_targets_of_pax3_foxo1_fusion_dn
GO_mf:go_ribosomal_small_sub...	SET	15	0.34733	0.0098274	0.20615	0.046018	GO_mf:go_ribosomal_small_subunit_binding
GO_bp:go_glossopharyngeal_ne...	SET	5	0.55995	0.0091495	0.33265	0.046166	GO_bp:go_glossopharyngeal_nerve_development
GO_bp:go_mammalian_oogenesis...	SET	6	0.6334	0.011337	0.37663	0.046316	GO_bp:go_mammalian_oogenesis_stage
GO_cc:go_nonhomologous_end_j...	SET	9	0.4791	0.010502	0.28489	0.046325	GO_cc:go_nonhomologous_end_joining_complex
Curated_gene_sets:frasor_res...1	SET	69	0.18925	0.011468	0.11256	0.046358	Curated_gene_sets:frasor_response_to_estradiol_dn
GO_bp:go_zinc_ion_homeostasis	SET	36	0.26256	0.011503	0.15622	0.046412	GO_bp:go_zinc_ion_homeostasis
GO_bp:go_positive_regulation...618	SET	177	0.11254	0.010891	0.066966	0.046426	GO_bp:go_positive_regulation_of_peptidyl_tyrosine_phosphorylation
GO_bp:go_gdp_metabolic_proce...	SET	6	0.718	0.012852	0.42737	0.046484	GO_bp:go_gdp_metabolic_process
Curated_gene_sets:graham_nor...1	SET	88	0.16009	0.01095	0.095313	0.04652	Curated_gene_sets:graham_normal_quiescent_vs_normal_dividing_dn
GO_cc:go_ragulator_complex	SET	6	0.57694	0.010327	0.34357	0.04656	GO_cc:go_ragulator_complex
GO_bp:go_cardiac_ventricle_d...	SET	121	0.14561	0.011668	0.086717	0.046573	GO_bp:go_cardiac_ventricle_development
GO_bp:go_regulation_of_pepti...7	SET	126	0.13365	0.010928	0.079615	0.04661	GO_bp:go_regulation_of_peptidyl_serine_phosphorylation
Curated_gene_sets:reactome_z...3	SET	10	0.42282	0.0097693	0.25192	0.046645	Curated_gene_sets:reactome_zinc_influx_into_cells_by_the_slc39_gene_family
GO_bp:go_regulation_of_t_cel...6	SET	131	0.1355	0.011295	0.080754	0.046684	GO_bp:go_regulation_of_t_cell_differentiation
GO_mf:go_interleukin_6_recep...	SET	6	0.53146	0.0095126	0.31682	0.046734	GO_mf:go_interleukin_6_receptor_binding
Curated_gene_sets:berenjeno_...4	SET	28	0.29599	0.011438	0.17655	0.046825	Curated_gene_sets:berenjeno_transformed_by_rhoa_forever_dn
GO_cc:go_organellar_small_ri...	SET	29	0.27519	0.010822	0.16416	0.046841	GO_cc:go_organellar_small_ribosomal_subunit
Curated_gene_sets:reactome_p...42	SET	101	0.15708	0.011506	0.093724	0.046876	Curated_gene_sets:reactome_pi3k_akt_signaling_in_cancer
GO_bp:go_dendrite_development	SET	204	0.10812	0.011225	0.064513	0.046884	GO_bp:go_dendrite_development
Curated_gene_sets:pid_mtor_4...	SET	67	0.18693	0.011162	0.11156	0.046917	Curated_gene_sets:pid_mtor_4pathway
Curated_gene_sets:reactome_c...48	SET	6	0.64874	0.011612	0.38732	0.046981	Curated_gene_sets:reactome_choline_catabolism
GO_bp:go_choline_catabolic_p...	SET	6	0.64874	0.011612	0.38732	0.046981	GO_bp:go_choline_catabolic_process
GO_bp:go_regulation_of_adeny...3	SET	30	0.29799	0.011919	0.178	0.047069	GO_bp:go_regulation_of_adenylate_cyclase_activity
GO_bp:go_positive_regulation...130	SET	7	0.60524	0.011701	0.36171	0.047147	GO_bp:go_positive_regulation_of_cell_migration_by_vascular_endothelial_growth_factor_signaling_pathway
GO_cc:go_excitatory_synapse	SET	43	0.23258	0.011134	0.13904	0.047199	GO_cc:go_excitatory_synapse
GO_bp:go_rna_phosphodiester_...1	SET	143	0.11812	0.010284	0.070618	0.047201	GO_bp:go_rna_phosphodiester_bond_hydrolysis
Curated_gene_sets:reactome_p...49	SET	18	0.3554	0.011015	0.21253	0.04725	Curated_gene_sets:reactome_pi_3k_cascade:fgfr4
GO_bp:go_synaptic_transmissi...4	SET	88	0.17314	0.011842	0.10357	0.047306	GO_bp:go_synaptic_transmission_glutamatergic
GO_mf:go_gpi_linked_ephrin_r...	SET	7	0.65268	0.012618	0.39047	0.047321	GO_mf:go_gpi_linked_ephrin_receptor_activity
GO_bp:go_positive_regulation...37	SET	22	0.30258	0.010366	0.18104	0.047332	GO_bp:go_positive_regulation_of_antigen_receptor_mediated_signaling_pathway
Curated_gene_sets:tesar_alk_...3	SET	5	0.77161	0.012608	0.46192	0.047427	Curated_gene_sets:tesar_alk_targets_episc_4d_up
GO_bp:go_regulation_of_mitot...1	SET	613	0.058715	0.010449	0.035158	0.047464	GO_bp:go_regulation_of_mitotic_cell_cycle
GO_bp:go_positive_regulation...569	SET	22	0.32196	0.01103	0.19286	0.04753	GO_bp:go_positive_regulation_of_neurotransmitter_secretion
GO_bp:go_smooth_muscle_cell_...1	SET	23	0.31502	0.011035	0.18871	0.047533	GO_bp:go_smooth_muscle_cell_apoptotic_process
GO_cc:go_schaffer_collateral...	SET	76	0.18083	0.011498	0.1084	0.047657	GO_cc:go_schaffer_collateral__ca1_synapse
GO_bp:go_negative_regulation...445	SET	26	0.30543	0.011374	0.18319	0.047735	GO_bp:go_negative_regulation_of_muscle_hypertrophy
GO_mf:go_rna_polymerase_i_co...	SET	5	0.48494	0.0079238	0.29095	0.047795	GO_mf:go_rna_polymerase_i_core_binding
GO_cc:go_rna_polymerase_iii_...2	SET	12	0.35519	0.0089896	0.21313	0.04781	GO_cc:go_rna_polymerase_iii_transcription_factor_complex
GO_bp:go_glycolipid_biosynth...	SET	61	0.16991	0.0096825	0.10196	0.047822	GO_bp:go_glycolipid_biosynthetic_process
GO_bp:go_regulation_of_recep...9	SET	123	0.14057	0.011356	0.084361	0.04784	GO_bp:go_regulation_of_receptor_signaling_pathway_via_stat
GO_bp:go_negative_regulation...127	SET	6	0.68655	0.012289	0.41212	0.047877	GO_bp:go_negative_regulation_of_cellular_amine_metabolic_process
Curated_gene_sets:kegg_retin...	SET	62	0.22834	0.013118	0.13718	0.048011	Curated_gene_sets:kegg_retinol_metabolism
GO_bp:go_response_to_vitamin...3	SET	11	0.4336	0.010507	0.26054	0.048043	GO_bp:go_response_to_vitamin_e
GO_cc:go_hippocampal_mossy_f...	SET	31	0.27888	0.011339	0.16758	0.048044	GO_cc:go_hippocampal_mossy_fiber_to_ca3_synapse
Curated_gene_sets:reactome_b...22	SET	6	0.66076	0.011827	0.39723	0.048121	Curated_gene_sets:reactome_biosynthesis_of_epa_derived_spms
GO_bp:go_carbohydrate_transp...	SET	141	0.12631	0.01092	0.075936	0.048128	GO_bp:go_carbohydrate_transport
Curated_gene_sets:reactome_a...50	SET	6	0.7405	0.013254	0.4453	0.048173	Curated_gene_sets:reactome_activation_of_trka_receptors
GO_bp:go_positive_regulation...380	SET	69	0.17434	0.010564	0.10485	0.048196	GO_bp:go_positive_regulation_of_insulin_secretion
GO_bp:go_vacuolar_transport	SET	130	0.13168	0.010935	0.07925	0.048308	GO_bp:go_vacuolar_transport
GO_bp:go_negative_regulation...154	SET	42	0.217	0.010267	0.13064	0.048359	GO_bp:go_negative_regulation_of_chromosome_segregation
Curated_gene_sets:lee_aging_...5	SET	62	0.19755	0.01135	0.11895	0.048391	Curated_gene_sets:lee_aging_neocortex_dn
GO_cc:go_region_of_cytosol	SET	24	0.31103	0.011129	0.18742	0.048512	GO_cc:go_region_of_cytosol
Curated_gene_sets:gentile_uv...12	SET	26	0.30949	0.011526	0.18655	0.048564	Curated_gene_sets:gentile_uv_response_cluster_d9
GO_bp:go_negative_regulation...22	SET	25	0.32533	0.01188	0.19614	0.048602	GO_bp:go_negative_regulation_of_amine_transport
GO_bp:go_purine_nucleoside_m...1	SET	34	0.25422	0.010824	0.15329	0.04862	GO_bp:go_purine_nucleoside_metabolic_process
GO_bp:go_proximal_distal_pat...2	SET	5	0.77609	0.012681	0.46806	0.048657	GO_bp:go_proximal_distal_pattern_formation_involved_in_nephron_development
GO_bp:go_vesicle_fusion_to_p...	SET	24	0.27777	0.0099388	0.16753	0.048667	GO_bp:go_vesicle_fusion_to_plasma_membrane
GO_bp:go_response_to_gamma_r...	SET	54	0.20738	0.011121	0.12511	0.048707	GO_bp:go_response_to_gamma_radiation
Curated_gene_sets:reactome_c...49	SET	18	0.32674	0.010126	0.19724	0.048818	Curated_gene_sets:reactome_chondroitin_sulfate_biosynthesis
Curated_gene_sets:browne_hcm...6	SET	146	0.12009	0.010563	0.072503	0.04884	Curated_gene_sets:browne_hcmv_infection_14hr_up
Curated_gene_sets:honrado_br...	SET	18	0.40104	0.012429	0.24213	0.048842	Curated_gene_sets:honrado_breast_cancer_brca1_vs_brca2
Curated_gene_sets:huttmann_b...1	SET	56	0.21762	0.011884	0.13141	0.048868	Curated_gene_sets:huttmann_b_cll_poor_survival_dn
GO_bp:go_positive_regulation...291	SET	14	0.34607	0.0094599	0.20909	0.048963	GO_bp:go_positive_regulation_of_fertilization
GO_bp:go_snorna_localization	SET	5	0.69846	0.011413	0.4223	0.04908	GO_bp:go_snorna_localization
Curated_gene_sets:naderi_bre...2	SET	47	0.20961	0.010489	0.12679	0.049146	Curated_gene_sets:naderi_breast_cancer_prognosis_up
Curated_gene_sets:pid_bard1_...	SET	29	0.23821	0.0093678	0.1441	0.049171	Curated_gene_sets:pid_bard1_pathway
GO_bp:go_positive_regulation...360	SET	11	0.4398	0.010657	0.26613	0.049216	GO_bp:go_positive_regulation_of_hormone_biosynthetic_process
GO_bp:go_locomotion_involved...	SET	11	0.48479	0.011748	0.29397	0.049569	GO_bp:go_locomotion_involved_in_locomotory_behavior
GO_bp:go_c21_steroid_hormone...1	SET	26	0.29652	0.011042	0.1799	0.049656	GO_bp:go_c21_steroid_hormone_biosynthetic_process
Curated_gene_sets:petretto_h...2	SET	32	0.25575	0.010564	0.15522	0.049722	Curated_gene_sets:petretto_heart_mass_qtl_cis_up
Curated_gene_sets:reactome_a...39	SET	10	0.47702	0.011022	0.28958	0.04976	Curated_gene_sets:reactome_activation_of_ppargc1a_pgc_1alpha_by_phosphorylation
Curated_gene_sets:wilcox_res...1	SET	57	0.20653	0.011378	0.12542	0.049814	Curated_gene_sets:wilcox_response_to_progesterone_dn
GO_bp:go_apoptotic_process	SET	1784	0.036484	0.010712	0.022157	0.049826	GO_bp:go_apoptotic_process
GO_bp:go_feeding_behavior	SET	89	0.16976	0.011677	0.10313	0.049876	GO_bp:go_feeding_behavior
GO_cc:go_axon_cytoplasm	SET	52	0.19409	0.010215	0.118	0.050014	GO_cc:go_axon_cytoplasm
GO_bp:go_snrna_processing	SET	23	0.3153	0.011045	0.19173	0.050047	GO_bp:go_snrna_processing
GO_bp:go_myeloid_cell_differ...	SET	381	0.078486	0.011082	0.047734	0.050073	GO_bp:go_myeloid_cell_differentiation
GO_bp:go_positive_regulation...534	SET	26	0.30784	0.011464	0.1873	0.050144	GO_bp:go_positive_regulation_of_muscle_cell_apoptotic_process
GO_bp:go_neurofilament_cytos...	SET	6	0.48642	0.0087064	0.29603	0.050189	GO_bp:go_neurofilament_cytoskeleton_organization
Curated_gene_sets:reactome_a...105	SET	39	0.2254	0.010277	0.13724	0.050261	Curated_gene_sets:reactome_assembly_and_cell_surface_presentation_of_nmda_receptors
Curated_gene_sets:reactome_k...6	SET	59	0.18116	0.010154	0.11032	0.050299	Curated_gene_sets:reactome_kinesins
GO_bp:go_cellular_response_t...13	SET	9	0.52236	0.01145	0.31825	0.050372	GO_bp:go_cellular_response_to_brain_derived_neurotrophic_factor_stimulus
Curated_gene_sets:vilimas_no...2	SET	52	0.20986	0.011045	0.12787	0.050385	Curated_gene_sets:vilimas_notch1_targets_up
GO_bp:go_negative_regulation...10	SET	9	0.54144	0.011868	0.33002	0.050444	GO_bp:go_negative_regulation_of_activin_receptor_signaling_pathway
GO_bp:go_brain_derived_neuro...	SET	5	0.75222	0.012291	0.45849	0.050445	GO_bp:go_brain_derived_neurotrophic_factor_receptor_signaling_pathway
Curated_gene_sets:park_hsc_m...	SET	39	0.22157	0.010102	0.13514	0.050558	Curated_gene_sets:park_hsc_markers
GO_cc:go_inhibitory_synapse	SET	14	0.37207	0.010171	0.22696	0.050579	GO_cc:go_inhibitory_synapse
GO_cc:go_perikaryon	SET	116	0.14107	0.01107	0.086119	0.050709	GO_cc:go_perikaryon
Curated_gene_sets:courtois_s...	SET	9	0.49243	0.010794	0.30076	0.050793	Curated_gene_sets:courtois_senescence_triggers
Curated_gene_sets:croonquist...7	SET	11	0.43898	0.010637	0.26822	0.050861	Curated_gene_sets:croonquist_stromal_stimulation_dn
Curated_gene_sets:reactome_r...89	SET	292	0.085659	0.010614	0.05236	0.050931	Curated_gene_sets:reactome_rho_gtpase_effectors
GO_bp:go_developmental_cell_...	SET	201	0.1061	0.010934	0.06486	0.050944	GO_bp:go_developmental_cell_growth
GO_bp:go_positive_regulation...669	SET	7	0.54799	0.010594	0.33506	0.050979	GO_bp:go_positive_regulation_of_protein_localization_to_centrosome
GO_bp:go_muscle_cell_develop...	SET	166	0.11598	0.010872	0.070911	0.05098	GO_bp:go_muscle_cell_development
Curated_gene_sets:biocarta_t...16	SET	19	0.34618	0.011023	0.21173	0.051034	Curated_gene_sets:biocarta_tob1_pathway
GO_mf:go_histone_kinase_acti...	SET	17	0.36461	0.010982	0.22307	0.051087	GO_mf:go_histone_kinase_activity
GO_bp:go_exogenous_drug_cata...	SET	22	0.33394	0.011441	0.20438	0.051151	GO_bp:go_exogenous_drug_catabolic_process
GO_bp:go_neuromuscular_proce...3	SET	14	0.35251	0.009636	0.21575	0.051152	GO_bp:go_neuromuscular_process_controlling_posture
Curated_gene_sets:mikkelsen_...15	SET	161	0.10739	0.0099157	0.065741	0.051188	Curated_gene_sets:mikkelsen_ips_lcp_with_h3k4me3
GO_cc:go_platelet_dense_gran...1	SET	20	0.26865	0.0087758	0.16455	0.051288	GO_cc:go_platelet_dense_granule
GO_bp:go_serotonin_uptake	SET	5	0.64452	0.010531	0.39479	0.051291	GO_bp:go_serotonin_uptake
GO_bp:go_cobalt_ion_transport	SET	5	0.59251	0.0096815	0.36298	0.051312	GO_bp:go_cobalt_ion_transport
Curated_gene_sets:fridman_se...2	SET	76	0.16951	0.010778	0.10394	0.051475	Curated_gene_sets:fridman_senescence_up
GO_bp:go_long_term_synaptic_...2	SET	84	0.17203	0.011497	0.10558	0.051632	GO_bp:go_long_term_synaptic_potentiation
GO_bp:go_dermatan_sulfate_bi...	SET	11	0.39039	0.0094599	0.23963	0.051653	GO_bp:go_dermatan_sulfate_biosynthetic_process
Curated_gene_sets:gavin_foxp...2	SET	153	0.12264	0.011041	0.075305	0.051708	Curated_gene_sets:gavin_foxp3_targets_cluster_p3
GO_cc:go_intrinsic_component...14	SET	83	0.16733	0.011116	0.10276	0.051734	GO_cc:go_intrinsic_component_of_presynaptic_membrane
Curated_gene_sets:reactome_o...18	SET	283	0.088779	0.010832	0.054562	0.051864	Curated_gene_sets:reactome_other_interleukin_signaling
GO_bp:go_cellular_defense_re...	SET	52	0.19905	0.010476	0.12234	0.051867	GO_bp:go_cellular_defense_response
GO_bp:go_membrane_disassembly	SET	16	0.39822	0.011636	0.24479	0.051899	GO_bp:go_membrane_disassembly
GO_bp:go_regulation_of_small...2	SET	317	0.079988	0.01032	0.04917	0.051902	GO_bp:go_regulation_of_small_molecule_metabolic_process
GO_bp:go_positive_regulation...746	SET	14	0.42011	0.011484	0.25834	0.051962	GO_bp:go_positive_regulation_of_smooth_muscle_cell_apoptotic_process
GO_bp:go_vesicle_docking_inv...	SET	44	0.20888	0.010114	0.12851	0.052047	GO_bp:go_vesicle_docking_involved_in_exocytosis
GO_bp:go_maturation_of_lsu_r...1	SET	19	0.29651	0.0094409	0.18261	0.052232	GO_bp:go_maturation_of_lsu_rrna
Curated_gene_sets:theilgaard...2	SET	72	0.1767	0.010937	0.10884	0.052257	Curated_gene_sets:theilgaard_neutrophil_at_skin_wound_up
GO_bp:go_positive_regulation...79	SET	24	0.29489	0.010551	0.18168	0.05229	GO_bp:go_positive_regulation_of_calcium_ion_dependent_exocytosis
Curated_gene_sets:meinhold_o...1	SET	18	0.34003	0.010538	0.20954	0.052333	Curated_gene_sets:meinhold_ovarian_cancer_low_grade_dn
Curated_gene_sets:kegg_circa...	SET	13	0.41514	0.010935	0.25584	0.052344	Curated_gene_sets:kegg_circadian_rhythm_mammal
GO_bp:go_basement_membrane_o...	SET	21	0.31002	0.010377	0.19108	0.052358	GO_bp:go_basement_membrane_organization
GO_bp:go_negative_regulation...153	SET	128	0.1221	0.010061	0.075314	0.052502	GO_bp:go_negative_regulation_of_chromosome_organization
GO_cc:go_terminal_bouton	SET	49	0.19951	0.010193	0.12311	0.052563	GO_cc:go_terminal_bouton
Curated_gene_sets:hoffman_cl...1	SET	10	0.48754	0.011265	0.3009	0.052599	Curated_gene_sets:hoffman_clock_targets_dn
GO_bp:go_regulation_of_mrna_...5	SET	16	0.36016	0.010524	0.22232	0.052625	GO_bp:go_regulation_of_mrna_polyadenylation
GO_bp:go_negative_regulation...717	SET	7	0.65168	0.012599	0.40238	0.05267	GO_bp:go_negative_regulation_of_vasoconstriction
Curated_gene_sets:gerhold_ad...1	SET	60	0.18448	0.010427	0.11405	0.052884	Curated_gene_sets:gerhold_adipogenesis_dn
GO_bp:go_positive_regulation...70	SET	51	0.2015	0.010502	0.12459	0.052912	GO_bp:go_positive_regulation_of_blood_vessel_endothelial_cell_migration
Curated_gene_sets:ivanova_he...5	SET	180	0.11241	0.010969	0.069505	0.052914	Curated_gene_sets:ivanova_hematopoiesis_stem_cell
GO_bp:go_aminoacyl_trna_meta...	SET	11	0.38871	0.0094193	0.24048	0.053012	GO_bp:go_aminoacyl_trna_metabolism_involved_in_translational_fidelity
GO_mf:go_aminoacyl_trna_edit...	SET	11	0.38871	0.0094193	0.24048	0.053012	GO_mf:go_aminoacyl_trna_editing_activity
Curated_gene_sets:kim_mycl1_...2	SET	13	0.43263	0.011396	0.26767	0.053026	Curated_gene_sets:kim_mycl1_amplification_targets_up
Curated_gene_sets:riggins_ta...1	SET	212	0.10213	0.010806	0.063207	0.053077	Curated_gene_sets:riggins_tamoxifen_resistance_dn
GO_bp:go_macromolecule_deacy...	SET	88	0.15317	0.010476	0.09485	0.05318	GO_bp:go_macromolecule_deacylation
GO_cc:go_symmetric_synapse	SET	8	0.56687	0.011715	0.35117	0.053248	GO_cc:go_symmetric_synapse
GO_mf:go_cytoskeletal_adapto...	SET	13	0.38892	0.010245	0.24113	0.053392	GO_mf:go_cytoskeletal_adaptor_activity
Curated_gene_sets:reactome_c...38	SET	501	0.063824	0.0103	0.039598	0.05351	Curated_gene_sets:reactome_cellular_responses_to_external_stimuli
GO_bp:go_positive_regulation...584	SET	9	0.47754	0.010468	0.29646	0.053623	GO_bp:go_positive_regulation_of_non_motile_cilium_assembly
GO_cc:go_acrosomal_membrane	SET	23	0.29168	0.010217	0.18111	0.053647	GO_cc:go_acrosomal_membrane
GO_bp:go_chondroitin_sulfate...5	SET	35	0.24984	0.010792	0.15519	0.053721	GO_bp:go_chondroitin_sulfate_proteoglycan_metabolic_process
GO_bp:go_negative_regulation...297	SET	14	0.40462	0.011061	0.25135	0.053728	GO_bp:go_negative_regulation_of_homotypic_cell_cell_adhesion
Curated_gene_sets:biocarta_c...3	SET	17	0.38773	0.011678	0.24102	0.053848	Curated_gene_sets:biocarta_cardiacegf_pathway
Curated_gene_sets:reactome_m...70	SET	4	0.69445	0.01015	0.43171	0.053859	Curated_gene_sets:reactome_mitochondrial_uncoupling_proteins
GO_bp:go_phenotypic_switching	SET	7	0.5944	0.011491	0.36963	0.053917	GO_bp:go_phenotypic_switching
GO_bp:go_regulation_of_pheno...	SET	7	0.5944	0.011491	0.36963	0.053917	GO_bp:go_regulation_of_phenotypic_switching
GO_bp:go_skeletal_myofibril_...	SET	16	0.33299	0.0097303	0.20711	0.05395	GO_bp:go_skeletal_myofibril_assembly
GO_bp:go_l_serine_biosynthet...	SET	7	0.49403	0.009551	0.30732	0.053975	GO_bp:go_l_serine_biosynthetic_process
GO_bp:go_endosomal_transport	SET	208	0.096332	0.010097	0.059926	0.053981	GO_bp:go_endosomal_transport
GO_bp:go_positive_regulation...457	SET	5	0.81706	0.013351	0.50834	0.054002	GO_bp:go_positive_regulation_of_long_term_neuronal_synaptic_plasticity
GO_mf:go_mrna_binding	SET	218	0.091712	0.0098386	0.057072	0.054044	GO_mf:go_mrna_binding
GO_bp:go_regulation_of_gonad...1	SET	17	0.31826	0.0095859	0.19807	0.054061	GO_bp:go_regulation_of_gonad_development
GO_bp:go_cerebellar_cortex_m...	SET	28	0.26155	0.010107	0.16283	0.054116	GO_bp:go_cerebellar_cortex_morphogenesis
GO_bp:go_protein_localizatio...43	SET	57	0.19866	0.010945	0.1238	0.054285	GO_bp:go_protein_localization_to_vacuole
Curated_gene_sets:figueroa_a...11	SET	34	0.26174	0.011144	0.16313	0.054312	Curated_gene_sets:figueroa_aml_methylation_cluster_6_dn
GO_bp:go_vesicle_docking	SET	65	0.16422	0.0096595	0.10251	0.05459	GO_bp:go_vesicle_docking
GO_bp:go_transition_metal_io...1	SET	125	0.12705	0.010347	0.079332	0.054637	GO_bp:go_transition_metal_ion_homeostasis
GO_bp:go_hepatic_stellate_ce...	SET	7	0.6592	0.012744	0.41169	0.054674	GO_bp:go_hepatic_stellate_cell_activation
GO_bp:go_positive_regulation...624	SET	84	0.16127	0.010778	0.10073	0.054699	GO_bp:go_positive_regulation_of_phosphatidylinositol_3_kinase_signaling
Curated_gene_sets:ginestier_...4	SET	64	0.1654	0.0096538	0.10332	0.054714	Curated_gene_sets:ginestier_breast_cancer_znf217_amplified_up
Curated_gene_sets:sasson_fsh...	SET	9	0.58325	0.012785	0.36465	0.054865	Curated_gene_sets:sasson_fsh_response
GO_bp:go_regulation_of_lutei...	SET	7	0.52517	0.010153	0.3285	0.054956	GO_bp:go_regulation_of_luteinizing_hormone_secretion
GO_bp:go_negative_regulation...556	SET	27	0.26078	0.0098962	0.16315	0.054984	GO_bp:go_negative_regulation_of_protein_maturation
GO_mf:go_c_x3_c_chemokine_bi...	SET	6	0.6239	0.011167	0.39047	0.055052	GO_mf:go_c_x3_c_chemokine_binding
Curated_gene_sets:minguez_li...1	SET	21	0.3101	0.01038	0.19409	0.055063	Curated_gene_sets:minguez_liver_cancer_vascular_invasion_dn
GO_mf:go_calmodulin_binding	SET	189	0.10423	0.010419	0.06526	0.05513	GO_mf:go_calmodulin_binding
GO_bp:go_interleukin_6_produ...	SET	129	0.12769	0.010562	0.079953	0.055141	GO_bp:go_interleukin_6_production
GO_bp:go_ventricular_cardiac...5	SET	53	0.20366	0.010821	0.12771	0.055397	GO_bp:go_ventricular_cardiac_muscle_tissue_development
GO_bp:go_regulation_of_lipas...	SET	93	0.16383	0.011518	0.10277	0.055458	GO_bp:go_regulation_of_lipase_activity
GO_bp:go_ncrna_transcription	SET	102	0.12936	0.0095219	0.081158	0.055492	GO_bp:go_ncrna_transcription
Curated_gene_sets:grabarczyk...2	SET	72	0.16553	0.010246	0.10387	0.055509	Curated_gene_sets:grabarczyk_bcl11b_targets_up
GO_cc:go_telomere_cap_complex	SET	12	0.37684	0.0095375	0.23646	0.055515	GO_cc:go_telomere_cap_complex
GO_cc:go_presynaptic_cytoske...	SET	8	0.46346	0.0095783	0.29082	0.055518	GO_cc:go_presynaptic_cytoskeleton
Curated_gene_sets:biocarta_e...11	SET	9	0.59386	0.013017	0.37273	0.055562	Curated_gene_sets:biocarta_eosinophils_pathway
Curated_gene_sets:ikeda_mir1...3	SET	5	0.74091	0.012106	0.4651	0.055588	Curated_gene_sets:ikeda_mir1_targets_dn
GO_bp:go_hindbrain_developme...	SET	141	0.11851	0.010246	0.074411	0.055627	GO_bp:go_hindbrain_development
Curated_gene_sets:gargalovic...22	SET	78	0.15752	0.010146	0.098972	0.055748	Curated_gene_sets:gargalovic_response_to_oxidized_phospholipids_turquoise_up
GO_bp:go_negative_regulation...436	SET	27	0.28834	0.010942	0.18118	0.055757	GO_bp:go_negative_regulation_of_mrna_processing
GO_mf:go_serotonin_gated_cat...	SET	5	0.78028	0.01275	0.49066	0.055897	GO_mf:go_serotonin_gated_cation_selective_channel_activity
Curated_gene_sets:kumar_auto...	SET	69	0.17237	0.010445	0.10844	0.055965	Curated_gene_sets:kumar_autophagy_network
Curated_gene_sets:pid_il12_2...	SET	60	0.19222	0.010864	0.12093	0.055984	Curated_gene_sets:pid_il12_2pathway
GO_bp:go_mrna_metabolic_proc...	SET	487	0.060299	0.0095978	0.037951	0.056056	GO_bp:go_mrna_metabolic_process
GO_mf:go_neurexin_family_pro...	SET	7	0.53637	0.010369	0.33797	0.05626	GO_mf:go_neurexin_family_protein_binding
Curated_gene_sets:reactome_a...16	SET	7	0.6065	0.011725	0.38218	0.05627	Curated_gene_sets:reactome_activated_ntrk2_signals_through_fyn
GO_bp:go_cranial_nerve_devel...	SET	48	0.21907	0.011078	0.13805	0.056277	GO_bp:go_cranial_nerve_development
Curated_gene_sets:reactome_e...42	SET	11	0.57272	0.013878	0.36095	0.0563	Curated_gene_sets:reactome_ethanol_oxidation
GO_bp:go_ethanol_oxidation	SET	11	0.57272	0.013878	0.36095	0.0563	GO_bp:go_ethanol_oxidation
GO_bp:go_serine_phosphorylat...	SET	23	0.37859	0.013261	0.2387	0.056373	GO_bp:go_serine_phosphorylation_of_stat_protein
Curated_gene_sets:biocarta_i...23	SET	7	0.45789	0.0088523	0.28877	0.05642	Curated_gene_sets:biocarta_ires_pathway
Curated_gene_sets:rozanov_mm...2	SET	31	0.28735	0.011683	0.18124	0.056445	Curated_gene_sets:rozanov_mmp14_targets_dn
GO_bp:go_negative_regulation...423	SET	4	0.79758	0.011657	0.5031	0.056457	GO_bp:go_negative_regulation_of_mitochondrial_membrane_permeability_involved_in_apoptotic_process
GO_cc:go_myosin_complex	SET	64	0.18549	0.010826	0.11701	0.056467	GO_cc:go_myosin_complex
GO_mf:go_phosphatidylinosito...16	SET	231	0.092499	0.010211	0.058352	0.05647	GO_mf:go_phosphatidylinositol_binding
GO_bp:go_oocyte_differentiat...	SET	49	0.18421	0.0094116	0.11623	0.056502	GO_bp:go_oocyte_differentiation
GO_bp:go_heart_valve_develop...	SET	55	0.21097	0.011418	0.13313	0.056526	GO_bp:go_heart_valve_development
GO_bp:go_hematopoietic_proge...	SET	163	0.10951	0.010174	0.06912	0.056558	GO_bp:go_hematopoietic_progenitor_cell_differentiation
GO_mf:go_map_kinase_phosphat...	SET	13	0.33792	0.0089015	0.21333	0.056601	GO_mf:go_map_kinase_phosphatase_activity
GO_bp:go_negative_regulation...678	SET	4	0.62318	0.009108	0.39347	0.056626	GO_bp:go_negative_regulation_of_transcription_by_rna_polymerase_i
Curated_gene_sets:shi_sparc_...2	SET	23	0.31385	0.010994	0.19823	0.056694	Curated_gene_sets:shi_sparc_targets_up
GO_bp:go_regulation_of_lipid...8	SET	3	0.81679	0.010339	0.51593	0.056705	GO_bp:go_regulation_of_lipid_transporter_activity
Curated_gene_sets:biocarta_f...2	SET	9	0.47438	0.010398	0.2997	0.056739	Curated_gene_sets:biocarta_fbw7_pathway
GO_bp:go_corpus_callosum_dev...	SET	16	0.36769	0.010744	0.2323	0.05674	GO_bp:go_corpus_callosum_development
Curated_gene_sets:kegg_glyco...9	SET	23	0.2315	0.0081091	0.14638	0.056896	Curated_gene_sets:kegg_glycosylphosphatidylinositol_gpi_anchor_biosynthesis
GO_bp:go_mitotic_cell_cycle	SET	941	0.045283	0.0098936	0.028654	0.057026	GO_bp:go_mitotic_cell_cycle
Curated_gene_sets:wang_thoc1...2	SET	4	0.88555	0.012943	0.56059	0.0571	Curated_gene_sets:wang_thoc1_targets_up
GO_bp:go_ribosomal_large_sub...2	SET	68	0.14537	0.0087452	0.092031	0.057108	GO_bp:go_ribosomal_large_subunit_biogenesis
GO_bp:go_maternal_process_in...1	SET	59	0.18163	0.01018	0.11507	0.057241	GO_bp:go_maternal_process_involved_in_female_pregnancy
GO_mf:go_solute_proton_antip...	SET	16	0.36947	0.010796	0.23412	0.057279	GO_mf:go_solute_proton_antiporter_activity
GO_bp:go_metaphase_anaphase_...	SET	56	0.17657	0.0096426	0.11204	0.05753	GO_bp:go_metaphase_anaphase_transition_of_cell_cycle
GO_bp:go_regulation_of_neuro...8	SET	9	0.42406	0.0092954	0.26918	0.057596	GO_bp:go_regulation_of_neuron_projection_arborization
Curated_gene_sets:dasu_il6_s...4	SET	56	0.18268	0.009976	0.116	0.057664	Curated_gene_sets:dasu_il6_signaling_up
Curated_gene_sets:maina_vhl_...1	SET	16	0.3595	0.010505	0.2283	0.057675	Curated_gene_sets:maina_vhl_targets_dn
Curated_gene_sets:smid_breas...17	SET	37	0.22889	0.010165	0.14536	0.057684	Curated_gene_sets:smid_breast_cancer_relapse_in_lung_dn
Curated_gene_sets:reactome_m...68	SET	94	0.13881	0.0098112	0.08816	0.05769	Curated_gene_sets:reactome_mitochondrial_translation
Curated_gene_sets:appierto_r...2	SET	38	0.22835	0.010277	0.14508	0.057755	Curated_gene_sets:appierto_response_to_fenretinide_up
GO_bp:go_mitochondrial_trans...3	SET	89	0.14121	0.0097126	0.089759	0.05785	GO_bp:go_mitochondrial_translational_termination
GO_bp:go_regulation_of_cell_...32	SET	276	0.087448	0.010539	0.05559	0.05786	GO_bp:go_regulation_of_cell_morphogenesis_involved_in_differentiation
GO_bp:go_p38mapk_cascade	SET	43	0.22924	0.010974	0.14576	0.057904	GO_bp:go_p38mapk_cascade
Curated_gene_sets:biocarta_m...18	SET	11	0.45687	0.011071	0.29052	0.057916	Curated_gene_sets:biocarta_myosin_pathway
Curated_gene_sets:pid_nfkapp...1	SET	16	0.32371	0.0094592	0.20584	0.057916	Curated_gene_sets:pid_nfkappab_atypical_pathway
Curated_gene_sets:reactome_p...97	SET	5	0.74231	0.012129	0.47203	0.057917	Curated_gene_sets:reactome_propionyl_coa_catabolism
Curated_gene_sets:kim_all_di...4	SET	9	0.5554	0.012174	0.35341	0.058036	Curated_gene_sets:kim_all_disorders_duration_corr_up
GO_cc:go_h4_h2a_histone_acet...	SET	16	0.35334	0.010325	0.22491	0.058103	GO_cc:go_h4_h2a_histone_acetyltransferase_complex
GO_bp:go_phasic_smooth_muscl...	SET	21	0.35278	0.011809	0.22457	0.058112	GO_bp:go_phasic_smooth_muscle_contraction
GO_bp:go_glucan_catabolic_pr...	SET	21	0.29848	0.0099908	0.19005	0.058161	GO_bp:go_glucan_catabolic_process
Curated_gene_sets:biocarta_p...23	SET	8	0.62301	0.012876	0.39674	0.058179	Curated_gene_sets:biocarta_pparg_pathway
GO_mf:go_activating_transcri...	SET	70	0.17062	0.010413	0.10867	0.05821	GO_mf:go_activating_transcription_factor_binding
GO_bp:go_corpus_callosum_mor...	SET	6	0.60611	0.010849	0.38607	0.058223	GO_bp:go_corpus_callosum_morphogenesis
GO_bp:go_regulation_of_trans...26	SET	515	0.064986	0.010629	0.041426	0.058366	GO_bp:go_regulation_of_transmembrane_transport
Curated_gene_sets:pomeroy_me...1	SET	53	0.20468	0.010875	0.13048	0.058376	Curated_gene_sets:pomeroy_medulloblastoma_desmoplasic_vs_classic_dn
GO_bp:go_glycosyl_compound_m...	SET	57	0.17895	0.009859	0.11409	0.058391	GO_bp:go_glycosyl_compound_metabolic_process
Curated_gene_sets:kokkinakis...3	SET	68	0.15903	0.0095669	0.1014	0.05841	Curated_gene_sets:kokkinakis_methionine_deprivation_96hr_dn
GO_bp:go_regulation_of_nmda_...	SET	29	0.26422	0.010391	0.16861	0.058565	GO_bp:go_regulation_of_nmda_receptor_activity
GO_bp:go_xenobiotic_transport	SET	8	0.54604	0.011285	0.34854	0.058606	GO_bp:go_xenobiotic_transport
GO_bp:go_vagina_development	SET	10	0.44593	0.010303	0.28468	0.058638	GO_bp:go_vagina_development
GO_mf:go_transferase_activit...10	SET	858	0.047669	0.0099682	0.030435	0.058654	GO_mf:go_transferase_activity_transferring_phosphorus_containing_groups
Curated_gene_sets:whiteford_...	SET	114	0.12209	0.0094981	0.07798	0.058721	Curated_gene_sets:whiteford_pediatric_cancer_markers
GO_bp:go_regulation_of_t_cel...7	SET	23	0.2791	0.0097765	0.17828	0.058741	GO_bp:go_regulation_of_t_cell_differentiation_in_thymus
GO_bp:go_regulation_of_bmp_s...	SET	79	0.16418	0.010642	0.10491	0.058812	GO_bp:go_regulation_of_bmp_signaling_pathway
GO_mf:go_histone_methyltrans...3	SET	8	0.46945	0.0097022	0.30008	0.058868	GO_mf:go_histone_methyltransferase_activity_h3_k36_specific_
Curated_gene_sets:kan_respon...	SET	112	0.14455	0.011147	0.092461	0.058991	Curated_gene_sets:kan_response_to_arsenic_trioxide
GO_bp:go_negative_regulation...150	SET	8	0.43979	0.0090891	0.28135	0.059018	GO_bp:go_negative_regulation_of_chromatin_binding
Curated_gene_sets:tesar_alk_...2	SET	5	0.7414	0.012114	0.47451	0.059099	Curated_gene_sets:tesar_alk_targets_episc_3d_up
GO_bp:go_collagen_biosynthet...	SET	40	0.21396	0.009879	0.13699	0.059171	GO_bp:go_collagen_biosynthetic_process
GO_bp:go_negative_regulation...274	SET	6	0.51612	0.009238	0.33055	0.059227	GO_bp:go_negative_regulation_of_gonad_development
GO_bp:go_positive_regulation...512	SET	112	0.12599	0.0097154	0.080694	0.059235	GO_bp:go_positive_regulation_of_mitochondrion_organization
Curated_gene_sets:kegg_syste...	SET	103	0.15546	0.011499	0.099627	0.059338	Curated_gene_sets:kegg_systemic_lupus_erythematosus
Curated_gene_sets:falvella_s...	SET	74	0.16921	0.010617	0.10845	0.059352	Curated_gene_sets:falvella_smokers_with_lung_cancer
Curated_gene_sets:burton_adi...8	SET	110	0.12013	0.0091814	0.077004	0.059376	Curated_gene_sets:burton_adipogenesis_5
GO_bp:go_negative_regulation...61	SET	4	0.79673	0.011644	0.51076	0.059401	GO_bp:go_negative_regulation_of_blood_vessel_endothelial_cell_proliferation_involved_in_sprouting_angiogenesis
GO_bp:go_zinc_ion_import_acr...	SET	8	0.49465	0.010223	0.3172	0.059459	GO_bp:go_zinc_ion_import_across_plasma_membrane
GO_mf:go_dna_binding_transcr...3	SET	326	0.077231	0.010102	0.049527	0.059464	GO_mf:go_dna_binding_transcription_factor_binding
GO_bp:go_regulation_of_trans...11	SET	16	0.39825	0.011637	0.25541	0.059479	GO_bp:go_regulation_of_transcription_involved_in_cell_fate_commitment
GO_mf:go_1_phosphatidylinosi...5	SET	15	0.35964	0.010176	0.2309	0.059678	GO_mf:go_1_phosphatidylinositol_binding
GO_bp:go_regulation_of_nucle...2	SET	200	0.096665	0.0099375	0.062085	0.059749	GO_bp:go_regulation_of_nuclear_division
GO_bp:go_response_to_abiotic...	SET	1146	0.042156	0.010106	0.027078	0.059763	GO_bp:go_response_to_abiotic_stimulus
GO_bp:go_response_to_topolog...	SET	187	0.09256	0.0092042	0.059471	0.059818	GO_bp:go_response_to_topologically_incorrect_protein
GO_mf:go_aryl_hydrocarbon_re...	SET	9	0.53801	0.011793	0.34571	0.059837	GO_mf:go_aryl_hydrocarbon_receptor_binding
GO_bp:go_spongiotrophoblast_...	SET	9	0.48891	0.010717	0.3142	0.059859	GO_bp:go_spongiotrophoblast_layer_development
Curated_gene_sets:biocarta_m...9	SET	13	0.44469	0.011714	0.28581	0.059878	Curated_gene_sets:biocarta_mhc_pathway
Curated_gene_sets:changolkar...1	SET	39	0.21317	0.0097192	0.13701	0.059881	Curated_gene_sets:changolkar_h2afy_targets_dn
GO_bp:go_ventricular_compact...	SET	7	0.57326	0.011083	0.36857	0.059941	GO_bp:go_ventricular_compact_myocardium_morphogenesis
GO_bp:go_interleukin_12_bios...	SET	7	0.48734	0.0094216	0.31336	0.05996	GO_bp:go_interleukin_12_biosynthetic_process
Curated_gene_sets:burton_adi...14	SET	40	0.20537	0.0094824	0.13219	0.060152	Curated_gene_sets:burton_adipogenesis_peak_at_16hr
Curated_gene_sets:reactome_d...39	SET	10	0.38312	0.0088521	0.24666	0.06019	Curated_gene_sets:reactome_dermatan_sulfate_biosynthesis
GO_bp:go_perk_mediated_unfol...	SET	20	0.32014	0.010458	0.20612	0.0602	GO_bp:go_perk_mediated_unfolded_protein_response
GO_bp:go_negative_regulation...167	SET	83	0.14679	0.0097523	0.09456	0.060292	GO_bp:go_negative_regulation_of_cysteine_type_endopeptidase_activity
GO_mf:go_caspase_binding	SET	10	0.44353	0.010248	0.28573	0.060308	GO_mf:go_caspase_binding
GO_mf:go_molybdopterin_cofac...	SET	6	0.55814	0.0099901	0.35962	0.060336	GO_mf:go_molybdopterin_cofactor_binding
Curated_gene_sets:biocarta_c...17	SET	23	0.27707	0.0097053	0.17853	0.060345	Curated_gene_sets:biocarta_cellcycle_pathway
GO_bp:go_polysaccharide_cata...	SET	25	0.27526	0.010052	0.17738	0.060368	GO_bp:go_polysaccharide_catabolic_process
GO_bp:go_maintenance_of_apic...	SET	9	0.53024	0.011623	0.34177	0.060403	GO_bp:go_maintenance_of_apical_basal_cell_polarity
GO_bp:go_mitochondrial_membr...	SET	122	0.11358	0.0091386	0.073208	0.060407	GO_bp:go_mitochondrial_membrane_organization
GO_bp:go_cell_proliferation_...5	SET	17	0.35345	0.010646	0.22791	0.060482	GO_bp:go_cell_proliferation_involved_in_heart_morphogenesis
Curated_gene_sets:davicioni_...8	SET	244	0.095727	0.010857	0.061734	0.060502	Curated_gene_sets:davicioni_targets_of_pax_foxo1_fusions_up
GO_mf:go_hyaluronic_acid_bin...	SET	20	0.32438	0.010596	0.20921	0.060521	GO_mf:go_hyaluronic_acid_binding
Curated_gene_sets:reactome_b...21	SET	5	0.67303	0.010997	0.43448	0.060696	Curated_gene_sets:reactome_biosynthesis_of_e_series_18_s_resolvins
GO_bp:go_peptidyl_threonine_...2	SET	114	0.13087	0.010181	0.084486	0.060696	GO_bp:go_peptidyl_threonine_modification
Curated_gene_sets:biocarta_l...5	SET	18	0.3204	0.00993	0.20688	0.060733	Curated_gene_sets:biocarta_lis1_pathway
GO_bp:go_tricuspid_valve_mor...	SET	5	0.69435	0.011346	0.44835	0.060738	GO_bp:go_tricuspid_valve_morphogenesis
GO_bp:go_regulation_of_intes...	SET	8	0.45216	0.0093449	0.29203	0.060775	GO_bp:go_regulation_of_intestinal_absorption
GO_bp:go_protein_targeting_t...4	SET	32	0.2554	0.01055	0.16497	0.060805	GO_bp:go_protein_targeting_to_vacuole
GO_bp:go_negative_regulation...406	SET	7	0.4565	0.0088253	0.29492	0.060838	GO_bp:go_negative_regulation_of_membrane_permeability
GO_mf:go_phosphatidylinosito...24	SET	10	0.36183	0.0083601	0.23377	0.060845	GO_mf:go_phosphatidylinositol_phosphate_5_phosphatase_activity
GO_bp:go_sensory_system_deve...	SET	351	0.076351	0.010356	0.049346	0.060912	GO_bp:go_sensory_system_development
GO_cc:go_rdna_heterochromatin	SET	4	0.58401	0.0085354	0.3775	0.060937	GO_cc:go_rdna_heterochromatin
Curated_gene_sets:pid_alk2_p...	SET	11	0.49049	0.011886	0.31706	0.060941	Curated_gene_sets:pid_alk2_pathway
GO_bp:go_negative_regulation...156	SET	12	0.39344	0.0099576	0.25434	0.060952	GO_bp:go_negative_regulation_of_circadian_rhythm
Curated_gene_sets:reactome_r...107	SET	72	0.15031	0.0093032	0.097194	0.061005	Curated_gene_sets:reactome_rna_polymerase_ii_transcribes_snrna_genes
GO_bp:go_apoptotic_process_i...2	SET	34	0.24266	0.010332	0.15696	0.061059	GO_bp:go_apoptotic_process_involved_in_development
GO_bp:go_regulation_of_lipid...5	SET	361	0.07153	0.0098364	0.046295	0.06117	GO_bp:go_regulation_of_lipid_metabolic_process
GO_bp:go_positive_regulation...255	SET	29	0.26814	0.010545	0.17356	0.061185	GO_bp:go_positive_regulation_of_epithelial_cell_apoptotic_process
GO_bp:go_negative_regulation...579	SET	5	0.83459	0.013637	0.54037	0.061247	GO_bp:go_negative_regulation_of_relaxation_of_muscle
Curated_gene_sets:biocarta_g...11	SET	19	0.3128	0.0099597	0.20257	0.061286	Curated_gene_sets:biocarta_gsk3_pathway
GO_bp:go_embryonic_skeletal_...3	SET	124	0.14365	0.011652	0.093103	0.061434	GO_bp:go_embryonic_skeletal_system_development
Curated_gene_sets:hollern_mi...1	SET	14	0.41446	0.01133	0.26868	0.061472	Curated_gene_sets:hollern_microacinar_breast_tumor_dn
GO_bp:go_replacement_ossific...	SET	26	0.2945	0.010967	0.19091	0.061475	GO_bp:go_replacement_ossification
GO_bp:go_positive_regulation...48	SET	50	0.2039	0.010523	0.1323	0.061651	GO_bp:go_positive_regulation_of_atpase_activity
GO_mf:go_dna_topoisomerase_a...	SET	7	0.51427	0.0099423	0.3337	0.061653	GO_mf:go_dna_topoisomerase_activity
GO_bp:go_negative_regulation...575	SET	21	0.27546	0.0092204	0.17874	0.061656	GO_bp:go_negative_regulation_of_receptor_mediated_endocytosis
GO_cc:go_mitotic_spindle_ast...	SET	4	0.86105	0.012584	0.55881	0.061685	GO_cc:go_mitotic_spindle_astral_microtubule
Curated_gene_sets:zhang_anti...1	SET	42	0.20111	0.0095145	0.13052	0.061686	Curated_gene_sets:zhang_antiviral_response_to_ribavirin_dn
Curated_gene_sets:reactome_c...77	SET	8	0.46648	0.0096408	0.30277	0.0617	Curated_gene_sets:reactome_competing_endogenous_rnas_cernas_regulate_pten_translation
GO_mf:go_phosphatidylinosito...12	SET	66	0.17427	0.010329	0.11312	0.061713	GO_mf:go_phosphatidylinositol_4_5_bisphosphate_binding
GO_bp:go_negative_regulation...506	SET	43	0.22217	0.010635	0.14423	0.06175	GO_bp:go_negative_regulation_of_peptide_hormone_secretion
GO_bp:go_regulation_of_hair_...1	SET	27	0.26932	0.01022	0.17486	0.061763	GO_bp:go_regulation_of_hair_cycle
GO_mf:go_double_stranded_tel...	SET	9	0.45808	0.010041	0.29743	0.061772	GO_mf:go_double_stranded_telomeric_dna_binding
GO_bp:go_negative_regulation...441	SET	11	0.4206	0.010192	0.27309	0.061773	GO_bp:go_negative_regulation_of_muscle_adaptation
Curated_gene_sets:hoebeke_ly...2	SET	90	0.14807	0.010241	0.09616	0.061816	Curated_gene_sets:hoebeke_lymphoid_stem_cell_up
GO_mf:go_dynactin_binding	SET	12	0.46966	0.011887	0.30518	0.061916	GO_mf:go_dynactin_binding
GO_bp:go_cellular_response_t...16	SET	79	0.16725	0.010841	0.10873	0.062007	GO_bp:go_cellular_response_to_calcium_ion
Curated_gene_sets:boyault_li...12	SET	17	0.36497	0.010993	0.23728	0.06202	Curated_gene_sets:boyault_liver_cancer_subclass_g56_dn
GO_bp:go_wnt_signaling_pathw...1	SET	38	0.2241	0.010086	0.14581	0.062167	GO_bp:go_wnt_signaling_pathway_calcium_modulating_pathway
GO_bp:go_intrinsic_apoptotic...3	SET	101	0.1324	0.009698	0.08619	0.062269	GO_bp:go_intrinsic_apoptotic_signaling_pathway_in_response_to_dna_damage
GO_bp:go_negative_regulation...374	SET	66	0.16286	0.0096528	0.10604	0.062287	GO_bp:go_negative_regulation_of_lipid_metabolic_process
Curated_gene_sets:gentile_uv...11	SET	36	0.23922	0.01048	0.15582	0.062369	Curated_gene_sets:gentile_uv_response_cluster_d8
GO_bp:go_positive_regulation...289	SET	4	0.77317	0.0113	0.50365	0.062385	GO_bp:go_positive_regulation_of_fear_response
GO_bp:go_positive_regulation...510	SET	35	0.2242	0.0096849	0.14607	0.062417	GO_bp:go_positive_regulation_of_mitochondrial_outer_membrane_permeabilization_involved_in_apoptotic_signaling_pathway
GO_bp:go_long_term_memory	SET	32	0.25216	0.010416	0.16432	0.062455	GO_bp:go_long_term_memory
GO_mf:go_ciliary_neurotrophi...1	SET	5	0.6267	0.01024	0.4084	0.062458	GO_mf:go_ciliary_neurotrophic_factor_receptor_activity
Curated_gene_sets:reactome_c...58	SET	69	0.16896	0.010238	0.11017	0.062561	Curated_gene_sets:reactome_circadian_clock
Curated_gene_sets:biocarta_i...4	SET	18	0.3052	0.0094587	0.19908	0.062648	Curated_gene_sets:biocarta_igf1mtor_pathway
Curated_gene_sets:korkola_em...1	SET	9	0.44402	0.0097329	0.28964	0.062649	Curated_gene_sets:korkola_embryonal_carcinoma
GO_mf:go_monovalent_inorgani...	SET	361	0.07593	0.010442	0.049565	0.062777	GO_mf:go_monovalent_inorganic_cation_transmembrane_transporter_activity
GO_bp:go_regulation_of_synap...15	SET	6	0.63417	0.011351	0.4141	0.062836	GO_bp:go_regulation_of_synaptic_vesicle_priming
GO_cc:go_sodium_channel_comp...	SET	23	0.31651	0.011087	0.20668	0.062848	GO_cc:go_sodium_channel_complex
GO_bp:go_ventricular_system_...	SET	27	0.27985	0.01062	0.18292	0.063023	GO_bp:go_ventricular_system_development
Curated_gene_sets:yao_tempor...7	SET	136	0.11143	0.0094627	0.072836	0.06303	Curated_gene_sets:yao_temporal_response_to_progesterone_cluster_14
GO_bp:go_isg15_protein_conju...	SET	6	0.47139	0.0084373	0.30813	0.063042	GO_bp:go_isg15_protein_conjugation
GO_bp:go_cell_cycle_arrest	SET	234	0.086722	0.0096345	0.056699	0.063076	GO_bp:go_cell_cycle_arrest
GO_bp:go_trophoblast_giant_c...	SET	10	0.3894	0.008997	0.25503	0.063403	GO_bp:go_trophoblast_giant_cell_differentiation
GO_bp:go_regulation_of_prote...33	SET	37	0.21532	0.0095628	0.14115	0.063573	GO_bp:go_regulation_of_protein_localization_to_cell_surface
GO_bp:go_cell_morphogenesis_...2	SET	542	0.060779	0.010191	0.039891	0.063811	GO_bp:go_cell_morphogenesis_involved_in_neuron_differentiation
Curated_gene_sets:rankin_ang...2	SET	5	0.69144	0.011298	0.45386	0.063829	Curated_gene_sets:rankin_angiogenic_targets_of_vhl_hif2a_up
GO_cc:go_atpase_dependent_tr...	SET	21	0.28884	0.0096681	0.18972	0.063955	GO_cc:go_atpase_dependent_transmembrane_transport_complex
GO_bp:go_regulation_of_stero...3	SET	112	0.12546	0.0096747	0.082441	0.064036	GO_bp:go_regulation_of_steroid_metabolic_process
GO_bp:go_negative_regulation...120	SET	634	0.056046	0.010138	0.036831	0.06405	GO_bp:go_negative_regulation_of_cell_population_proliferation
Curated_gene_sets:browne_hcm...3	SET	95	0.15199	0.010799	0.1	0.064285	Curated_gene_sets:browne_hcmv_infection_12hr_dn
GO_bp:go_regulation_of_bile_...2	SET	11	0.42553	0.010311	0.28032	0.064517	GO_bp:go_regulation_of_bile_acid_metabolic_process
GO_bp:go_pre_b_cell_differen...	SET	4	0.53617	0.0078363	0.35324	0.064533	GO_bp:go_pre_b_cell_differentiation
GO_bp:go_neuron_projection_a...	SET	18	0.31142	0.0096516	0.20522	0.06458	GO_bp:go_neuron_projection_arborization
GO_bp:go_platelet_activation	SET	147	0.11364	0.01003	0.074956	0.064758	GO_bp:go_platelet_activation
Curated_gene_sets:pomeroy_me...4	SET	43	0.18124	0.0086758	0.11955	0.064768	Curated_gene_sets:pomeroy_medulloblastoma_prognosis_up
GO_bp:go_regulation_of_cellu...18	SET	250	0.087783	0.010076	0.057905	0.064772	GO_bp:go_regulation_of_cellular_response_to_growth_factor_stimulus
Curated_gene_sets:pid_p38_al...2	SET	29	0.24657	0.0096968	0.16269	0.064819	Curated_gene_sets:pid_p38_alpha_beta_pathway
Curated_gene_sets:reactome_f...29	SET	6	0.53127	0.0095092	0.35063	0.064873	Curated_gene_sets:reactome_fibronectin_matrix_formation
GO_cc:go_spliceosomal_tri_sn...	SET	31	0.23898	0.0097164	0.15775	0.064903	GO_cc:go_spliceosomal_tri_snrnp_complex
GO_bp:go_sensory_organ_devel...	SET	520	0.062404	0.010255	0.041256	0.065199	GO_bp:go_sensory_organ_development
Curated_gene_sets:reactome_n...55	SET	17	0.33706	0.010152	0.22287	0.065226	Curated_gene_sets:reactome_norepinephrine_neurotransmitter_release_cycle
GO_bp:go_regulation_of_mitoc...8	SET	169	0.098781	0.0093427	0.065317	0.065234	GO_bp:go_regulation_of_mitochondrion_organization
Curated_gene_sets:reactome_a...111	SET	38	0.18677	0.0084059	0.12352	0.065259	Curated_gene_sets:reactome_association_of_tric_cct_with_target_proteins_during_biosynthesis
GO_mf:go_gtpase_regulator_ac...	SET	274	0.081623	0.0098019	0.053988	0.065292	GO_mf:go_gtpase_regulator_activity
GO_bp:go_organonitrogen_comp...1	SET	1653	0.033925	0.0096252	0.02244	0.065297	GO_bp:go_organonitrogen_compound_biosynthetic_process
GO_bp:go_response_to_carbohy...	SET	219	0.092291	0.0099232	0.061056	0.065328	GO_bp:go_response_to_carbohydrate
Curated_gene_sets:martens_bo...	SET	440	0.064334	0.0097459	0.042571	0.065377	Curated_gene_sets:martens_bound_by_pml_rara_fusion
GO_bp:go_postsynaptic_neurot...	SET	18	0.31571	0.0097846	0.20912	0.06557	GO_bp:go_postsynaptic_neurotransmitter_receptor_internalization
GO_bp:go_er_associated_misfo...	SET	12	0.35286	0.0089304	0.23382	0.065645	GO_bp:go_er_associated_misfolded_protein_catabolic_process
GO_mf:go_5s_rrna_binding	SET	11	0.36034	0.0087319	0.23878	0.065645	GO_mf:go_5s_rrna_binding
GO_bp:go_adenylate_cyclase_i...1	SET	2	1.1268	0.011646	0.74671	0.065653	GO_bp:go_adenylate_cyclase_inhibiting_adrenergic_receptor_signaling_pathway
GO_bp:go_endosome_to_plasma_...	SET	10	0.41126	0.0095022	0.27267	0.065751	GO_bp:go_endosome_to_plasma_membrane_protein_transport
GO_bp:go_regulation_of_neuro...17	SET	130	0.12368	0.01027	0.082014	0.065787	GO_bp:go_regulation_of_neurotransmitter_transport
Curated_gene_sets:la_men1_ta...	SET	21	0.29485	0.0098694	0.19557	0.065829	Curated_gene_sets:la_men1_targets
GO_bp:go_negative_regulation...437	SET	18	0.33193	0.010287	0.22027	0.065922	GO_bp:go_negative_regulation_of_mrna_splicing_via_spliceosome
GO_bp:go_medium_chain_fatty_...2	SET	5	0.46757	0.0076401	0.31033	0.065956	GO_bp:go_medium_chain_fatty_acid_catabolic_process
GO_mf:go_protein_phosphatase...5	SET	135	0.11332	0.0095878	0.075211	0.065956	GO_mf:go_protein_phosphatase_binding
Curated_gene_sets:fung_il2_t...1	SET	6	0.55473	0.0099291	0.36821	0.065974	Curated_gene_sets:fung_il2_targets_with_stat5_binding_sites
Curated_gene_sets:pid_tcr_ca...	SET	27	0.24228	0.0091941	0.16082	0.06598	Curated_gene_sets:pid_tcr_calcium_pathway
GO_cc:go_extrinsic_component...9	SET	4	0.59432	0.0086862	0.39461	0.066029	GO_cc:go_extrinsic_component_of_postsynaptic_density_membrane
GO_bp:go_positive_regulation...738	SET	10	0.44762	0.010342	0.29724	0.066053	GO_bp:go_positive_regulation_of_sister_chromatid_cohesion
GO_cc:go_postsynaptic_specia...1	SET	19	0.30939	0.0098511	0.20553	0.066131	GO_cc:go_postsynaptic_specialization_intracellular_component
GO_bp:go_regulation_of_micro...7	SET	5	0.49696	0.0081204	0.33018	0.066154	GO_bp:go_regulation_of_microtubule_nucleation
Curated_gene_sets:nakamura_m...3	SET	39	0.18265	0.0083276	0.12136	0.066171	Curated_gene_sets:nakamura_metastasis_model_up
GO_bp:go_guanosine_containin...2	SET	23	0.26085	0.0091373	0.17335	0.066195	GO_bp:go_guanosine_containing_compound_metabolic_process
GO_bp:go_malate_metabolic_pr...	SET	8	0.4061	0.0083928	0.26987	0.066199	GO_bp:go_malate_metabolic_process
GO_bp:go_renal_system_vascul...2	SET	7	0.60073	0.011614	0.39932	0.06625	GO_bp:go_renal_system_vasculature_morphogenesis
GO_mf:go_sodium_ion_transmem...	SET	144	0.123	0.010746	0.081818	0.066385	GO_mf:go_sodium_ion_transmembrane_transporter_activity
Curated_gene_sets:reactome_n...69	SET	52	0.20773	0.010932	0.13821	0.066434	Curated_gene_sets:reactome_nuclear_envelope_breakdown
GO_mf:go_rna_binding	SET	1533	0.033801	0.0092677	0.02249	0.066442	GO_mf:go_rna_binding
Curated_gene_sets:shin_b_cel...3	SET	27	0.27178	0.010314	0.18092	0.066522	Curated_gene_sets:shin_b_cell_lymphoma_cluster_3
GO_bp:go_central_nervous_sys...5	SET	174	0.1097	0.010526	0.073029	0.066538	GO_bp:go_central_nervous_system_neuron_differentiation
Curated_gene_sets:mcbryan_pu...8	SET	179	0.10032	0.0097626	0.066809	0.066604	Curated_gene_sets:mcbryan_pubertal_breast_6_7wk_up
GO_bp:go_positive_regulation...362	SET	123	0.11974	0.0096737	0.07975	0.066628	GO_bp:go_positive_regulation_of_hormone_secretion
Curated_gene_sets:reactome_g...57	SET	15	0.33978	0.0096137	0.2264	0.066719	Curated_gene_sets:reactome_glycogen_synthesis
GO_bp:go_positive_regulation...653	SET	21	0.26472	0.0088609	0.17651	0.066852	GO_bp:go_positive_regulation_of_protein_deacetylation
Curated_gene_sets:kamikubo_m...2	SET	16	0.38447	0.011235	0.2564	0.066882	Curated_gene_sets:kamikubo_myeloid_mn1_network
GO_bp:go_positive_regulation...701	SET	13	0.38527	0.010149	0.25711	0.067016	GO_bp:go_positive_regulation_of_regulatory_t_cell_differentiation
GO_bp:go_leukocyte_homeostas...	SET	80	0.14234	0.0092848	0.095032	0.067097	GO_bp:go_leukocyte_homeostasis
GO_bp:go_protein_quality_con...	SET	25	0.23069	0.0084243	0.15402	0.067106	GO_bp:go_protein_quality_control_for_misfolded_or_incompletely_synthesized_proteins
Curated_gene_sets:astier_int...	SET	53	0.18426	0.0097896	0.12322	0.067422	Curated_gene_sets:astier_integrin_signaling
GO_mf:go_efflux_transmembran...	SET	5	0.4907	0.0080179	0.32827	0.067496	GO_mf:go_efflux_transmembrane_transporter_activity
GO_bp:go_positive_regulation...516	SET	17	0.3392	0.010217	0.22706	0.06761	GO_bp:go_positive_regulation_of_mitotic_sister_chromatid_segregation
Curated_gene_sets:liang_hema...2	SET	40	0.19627	0.0090624	0.13139	0.067617	Curated_gene_sets:liang_hematopoiesis_stem_cell_number_large_vs_tiny_up
GO_cc:go_late_endosome	SET	230	0.087133	0.0095981	0.05833	0.067624	GO_cc:go_late_endosome
Curated_gene_sets:pujana_brc...2	SET	404	0.064108	0.0093151	0.042938	0.067723	Curated_gene_sets:pujana_brca2_pcc_network
GO_bp:go_nucleoside_metaboli...	SET	46	0.18408	0.0091133	0.12331	0.067748	GO_bp:go_nucleoside_metabolic_process
GO_bp:go_er_nucleus_signalin...	SET	44	0.21188	0.01026	0.14194	0.067758	GO_bp:go_er_nucleus_signaling_pathway
GO_bp:go_hormone_mediated_ap...	SET	5	0.64198	0.01049	0.43008	0.06777	GO_bp:go_hormone_mediated_apoptotic_signaling_pathway
GO_bp:go_sugar_mediated_sign...	SET	6	0.53582	0.0095907	0.3592	0.067899	GO_bp:go_sugar_mediated_signaling_pathway
GO_bp:go_regulation_of_behav...	SET	63	0.18248	0.010568	0.12234	0.067912	GO_bp:go_regulation_of_behavior
GO_bp:go_negative_regulation...688	SET	17	0.32297	0.0097277	0.21659	0.067966	GO_bp:go_negative_regulation_of_translational_initiation
Curated_gene_sets:verrecchia...7	SET	21	0.26871	0.0089944	0.18021	0.067979	Curated_gene_sets:verrecchia_response_to_tgfb1_c5
Curated_gene_sets:mariadason...7	SET	45	0.20652	0.010113	0.13856	0.06806	Curated_gene_sets:mariadason_response_to_butyrate_sulindac_6
GO_bp:go_positive_regulation...29	SET	6	0.4776	0.0085486	0.32059	0.068156	GO_bp:go_positive_regulation_of_amyloid_beta_clearance
GO_cc:go_nuclear_membrane_pa...	SET	16	0.28529	0.0083365	0.19153	0.068178	GO_cc:go_nuclear_membrane_part
Curated_gene_sets:mikkelsen_...12	SET	53	0.18297	0.0097211	0.12283	0.068182	Curated_gene_sets:mikkelsen_ips_icp_with_h3k27me3
GO_mf:go_proximal_promoter_s...	SET	507	0.061549	0.0099905	0.041329	0.068221	GO_mf:go_proximal_promoter_sequence_specific_dna_binding
GO_bp:go_regulation_of_non_m...1	SET	7	0.58184	0.011249	0.39079	0.06827	GO_bp:go_regulation_of_non_membrane_spanning_protein_tyrosine_kinase_activity
GO_bp:go_neuron_migration	SET	143	0.11972	0.010423	0.080424	0.0683	GO_bp:go_neuron_migration
GO_bp:go_positive_regulation...659	SET	9	0.37535	0.0082276	0.25214	0.068302	GO_bp:go_positive_regulation_of_protein_glycosylation
GO_bp:go_negative_regulation...299	SET	64	0.17754	0.010363	0.11929	0.06834	GO_bp:go_negative_regulation_of_hormone_secretion
GO_bp:go_negative_regulation...257	SET	43	0.2048	0.0098038	0.13766	0.068424	GO_bp:go_negative_regulation_of_g_protein_coupled_receptor_signaling_pathway
Curated_gene_sets:krige_resp...2	SET	685	0.050696	0.0095182	0.034098	0.068543	Curated_gene_sets:krige_response_to_tosedostat_24hr_up
GO_bp:go_defense_response	SET	1491	0.036739	0.0099464	0.024712	0.068557	GO_bp:go_defense_response
GO_bp:go_organophosphate_cat...	SET	122	0.12018	0.0096698	0.080845	0.068578	GO_bp:go_organophosphate_catabolic_process
GO_bp:go_regulation_of_tau_p...	SET	9	0.42044	0.009216	0.28291	0.068632	GO_bp:go_regulation_of_tau_protein_kinase_activity
GO_bp:go_regulation_of_chrom...1	SET	9	0.52225	0.011448	0.35154	0.068703	GO_bp:go_regulation_of_chromatin_assembly_or_disassembly
Curated_gene_sets:takeda_tar...7	SET	41	0.22604	0.010567	0.15221	0.068777	Curated_gene_sets:takeda_targets_of_nup98_hoxa9_fusion_6hr_dn
GO_bp:go_gastro_intestinal_s...	SET	12	0.40632	0.010284	0.27369	0.068835	GO_bp:go_gastro_intestinal_system_smooth_muscle_contraction
Curated_gene_sets:martin_vir...1	SET	46	0.17962	0.0088924	0.12099	0.06884	Curated_gene_sets:martin_viral_gpcr_signaling_dn
GO_bp:go_glycine_transport	SET	11	0.44266	0.010727	0.29818	0.068843	GO_bp:go_glycine_transport
Curated_gene_sets:reactome_h...18	SET	11	0.46016	0.011151	0.31001	0.06887	Curated_gene_sets:reactome_highly_calcium_permeable_postsynaptic_nicotinic_acetylcholine_receptors
GO_bp:go_corticospinal_tract...	SET	7	0.55695	0.010767	0.37528	0.068899	GO_bp:go_corticospinal_tract_morphogenesis
Curated_gene_sets:nakayama_s...1	SET	66	0.17014	0.010084	0.11468	0.068968	Curated_gene_sets:nakayama_soft_tissue_tumors_pca1_dn
Curated_gene_sets:lin_melano...2	SET	70	0.18943	0.011562	0.12769	0.068969	Curated_gene_sets:lin_melanoma_copy_number_up
GO_bp:go_hematopoietic_stem_...2	SET	6	0.63168	0.011306	0.42583	0.068993	GO_bp:go_hematopoietic_stem_cell_migration
GO_bp:go_motor_neuron_axon_g...	SET	22	0.28402	0.0097303	0.19153	0.069061	GO_bp:go_motor_neuron_axon_guidance
GO_bp:go_negative_regulation...230	SET	51	0.18851	0.0098256	0.12713	0.069072	GO_bp:go_negative_regulation_of_erbb_signaling_pathway
GO_bp:go_regulation_of_cell_...31	SET	447	0.066522	0.010155	0.044874	0.069122	GO_bp:go_regulation_of_cell_morphogenesis
Curated_gene_sets:yamazaki_t...1	SET	184	0.09919	0.0097849	0.066919	0.069148	Curated_gene_sets:yamazaki_tceb3_targets_dn
GO_mf:go_oxidoreductase_acti...2	SET	23	0.25016	0.0087626	0.16883	0.069218	GO_mf:go_oxidoreductase_activity_acting_on_a_heme_group_of_donors
GO_bp:go_complement_activati...1	SET	65	0.1704	0.010023	0.115	0.06922	GO_bp:go_complement_activation
GO_mf:go_rna_polymerase_ii_c...4	SET	6	0.58147	0.010408	0.3926	0.069306	GO_mf:go_rna_polymerase_ii_ctd_heptapeptide_repeat_phosphatase_activity
GO_bp:go_negative_regulation...502	SET	6	0.52022	0.0093115	0.35133	0.069347	GO_bp:go_negative_regulation_of_p38mapk_cascade
Curated_gene_sets:reactome_m...1	SET	365	0.068476	0.0094674	0.046251	0.069377	Curated_gene_sets:reactome_m_phase
GO_bp:go_maintenance_of_post...	SET	4	0.60802	0.0088864	0.41087	0.069466	GO_bp:go_maintenance_of_postsynaptic_specialization_structure
Curated_gene_sets:schaeffer_...5	SET	441	0.062266	0.0094431	0.042083	0.069499	Curated_gene_sets:schaeffer_prostate_development_6hr_dn
GO_bp:go_regulation_of_synap...11	SET	8	0.52139	0.010776	0.3524	0.069504	GO_bp:go_regulation_of_synaptic_vesicle_clustering
Curated_gene_sets:turashvili...12	SET	63	0.16665	0.0096509	0.11265	0.069527	Curated_gene_sets:turashvili_breast_normal_ductal_vs_lobular_up
GO_cc:go_nuclear_body	SET	704	0.048837	0.0092904	0.033012	0.069529	GO_cc:go_nuclear_body
GO_cc:go_flemming_body	SET	28	0.25917	0.010015	0.17519	0.06953	GO_cc:go_flemming_body
GO_bp:go_positive_regulation...22	SET	6	0.63866	0.011431	0.43173	0.06954	GO_bp:go_positive_regulation_of_alkaline_phosphatase_activity
GO_bp:go_positive_regulation...180	SET	22	0.2728	0.009346	0.18446	0.06959	GO_bp:go_positive_regulation_of_collagen_biosynthetic_process
GO_bp:go_cellular_response_t...96	SET	18	0.31336	0.0097116	0.21195	0.069657	GO_bp:go_cellular_response_to_ph
GO_mf:go_activin_binding	SET	14	0.35567	0.0097224	0.2407	0.069763	GO_mf:go_activin_binding
GO_bp:go_negative_regulation...125	SET	5	0.69915	0.011424	0.47326	0.069806	GO_bp:go_negative_regulation_of_cell_volume
GO_bp:go_histone_h3_k9_methy...	SET	35	0.21409	0.0092481	0.14498	0.069882	GO_bp:go_histone_h3_k9_methylation
GO_bp:go_lens_fiber_cell_mor...	SET	6	0.57474	0.010287	0.38923	0.0699	GO_bp:go_lens_fiber_cell_morphogenesis
GO_bp:go_regulation_of_gene_...2	SET	304	0.075167	0.0095002	0.050914	0.069936	GO_bp:go_regulation_of_gene_expression_epigenetic
Curated_gene_sets:lee_sp4_th...	SET	15	0.38023	0.010758	0.25758	0.06996	Curated_gene_sets:lee_sp4_thymocyte
GO_mf:go_sodium_channel_regu...	SET	33	0.24834	0.010417	0.1683	0.070039	GO_mf:go_sodium_channel_regulator_activity
GO_mf:go_choline_transmembra...	SET	4	0.58318	0.0085234	0.39532	0.070087	GO_mf:go_choline_transmembrane_transporter_activity
GO_bp:go_thymic_t_cell_selec...	SET	21	0.29803	0.0099759	0.20203	0.070096	GO_bp:go_thymic_t_cell_selection
GO_cc:go_exocytic_vesicle	SET	200	0.094053	0.0096689	0.063799	0.070224	GO_cc:go_exocytic_vesicle
GO_cc:go_cell_body_membrane	SET	28	0.28608	0.011055	0.19407	0.070238	GO_cc:go_cell_body_membrane
GO_bp:go_response_to_mechani...	SET	197	0.097726	0.0099717	0.066322	0.070315	GO_bp:go_response_to_mechanical_stimulus
GO_bp:go_cardiac_septum_morp...	SET	72	0.17685	0.010946	0.12006	0.070379	GO_bp:go_cardiac_septum_morphogenesis
Curated_gene_sets:dazard_res...1	SET	295	0.078834	0.0098175	0.053544	0.070477	Curated_gene_sets:dazard_response_to_uv_nhek_dn
Curated_gene_sets:reactome_p...100	SET	100	0.11763	0.0085742	0.079913	0.070516	Curated_gene_sets:reactome_protein_folding
GO_bp:go_negative_regulation...599	SET	52	0.18102	0.009527	0.12305	0.070639	GO_bp:go_negative_regulation_of_rna_catabolic_process
GO_bp:go_regulation_of_fear_...	SET	6	0.53064	0.0094979	0.3608	0.070693	GO_bp:go_regulation_of_fear_response
GO_mf:go_mrna_methyltransfer...	SET	11	0.34249	0.0082993	0.23309	0.070879	GO_mf:go_mrna_methyltransferase_activity
Curated_gene_sets:bilanges_s...5	SET	29	0.2548	0.01002	0.17346	0.07093	Curated_gene_sets:bilanges_serum_sensitive_via_tsc2
GO_mf:go_ribonucleoprotein_c...	SET	122	0.10701	0.0086103	0.072877	0.071007	GO_mf:go_ribonucleoprotein_complex_binding
GO_bp:go_negative_regulation...95	SET	23	0.23925	0.0083804	0.16295	0.071036	GO_bp:go_negative_regulation_of_cell_aging
GO_bp:go_snrna_transcription	SET	70	0.1449	0.0088436	0.098705	0.07106	GO_bp:go_snrna_transcription
GO_bp:go_peptidyl_lysine_mod...	SET	360	0.068091	0.0093508	0.046384	0.071062	GO_bp:go_peptidyl_lysine_modification
GO_mf:go_3_5_cyclic_amp_phos...	SET	12	0.37671	0.0095341	0.25662	0.071065	GO_mf:go_3_5_cyclic_amp_phosphodiesterase_activity
Curated_gene_sets:biocarta_t...3	SET	43	0.2074	0.0099281	0.14129	0.071074	Curated_gene_sets:biocarta_tcr_pathway
Curated_gene_sets:reactome_m...75	SET	190	0.092366	0.0092576	0.062963	0.071199	Curated_gene_sets:reactome_mitotic_prometaphase
Curated_gene_sets:pid_mapk_t...	SET	32	0.24822	0.010253	0.16924	0.07124	Curated_gene_sets:pid_mapk_trk_pathway
GO_cc:go_cytoskeleton_of_pre...	SET	6	0.54023	0.0096696	0.36837	0.071259	GO_cc:go_cytoskeleton_of_presynaptic_active_zone
Curated_gene_sets:biocarta_t...10	SET	19	0.33584	0.010693	0.22904	0.071294	Curated_gene_sets:biocarta_tgfb_pathway
GO_bp:go_telomere_maintenanc...1	SET	13	0.30567	0.0080519	0.20849	0.071317	GO_bp:go_telomere_maintenance_in_response_to_dna_damage
Curated_gene_sets:reactome_z...2	SET	7	0.49765	0.0096209	0.3395	0.071355	Curated_gene_sets:reactome_zinc_efflux_and_compartmentalization_by_the_slc30_family
Curated_gene_sets:reactome_d...62	SET	5	0.59656	0.0097478	0.40698	0.07136	Curated_gene_sets:reactome_disinhibition_of_snare_formation
GO_bp:go_regulation_of_vascu...3	SET	2	0.98813	0.010212	0.67433	0.07142	GO_bp:go_regulation_of_vascular_smooth_muscle_cell_dedifferentiation
GO_bp:go_response_to_angiote...	SET	23	0.28976	0.01015	0.1978	0.071482	GO_bp:go_response_to_angiotensin
Curated_gene_sets:greenbaum_...2	SET	30	0.23952	0.0095801	0.1636	0.071607	Curated_gene_sets:greenbaum_e2a_targets_up
Curated_gene_sets:sheth_live...4	SET	265	0.08079	0.0095435	0.055187	0.071617	Curated_gene_sets:sheth_liver_cancer_vs_txnip_loss_pam4
GO_bp:go_inactivation_of_map...	SET	24	0.2495	0.0089273	0.17044	0.071622	GO_bp:go_inactivation_of_mapk_activity
GO_cc:go_m_band	SET	28	0.23346	0.0090218	0.15958	0.071752	GO_cc:go_m_band
GO_bp:go_eye_photoreceptor_c...2	SET	44	0.1941	0.0093984	0.13275	0.071858	GO_bp:go_eye_photoreceptor_cell_differentiation
GO_bp:go_chondroitin_sulfate...3	SET	7	0.57549	0.011126	0.39361	0.071866	GO_bp:go_chondroitin_sulfate_metabolic_process
Curated_gene_sets:reactome_b...1	SET	76	0.1457	0.009264	0.099656	0.07188	Curated_gene_sets:reactome_base_excision_repair
Curated_gene_sets:mellman_tu...1	SET	47	0.1903	0.0095227	0.13018	0.071906	Curated_gene_sets:mellman_tut1_targets_dn
GO_bp:go_regulation_of_phosp...7	SET	10	0.43471	0.010044	0.29748	0.071971	GO_bp:go_regulation_of_phospholipase_a2_activity
Curated_gene_sets:reactome_r...113	SET	28	0.22024	0.008511	0.15074	0.072004	Curated_gene_sets:reactome_rna_polymerase_iii_transcription_initiation_from_type_1_promoter
GO_bp:go_head_morphogenesis	SET	35	0.22233	0.009604	0.15217	0.072012	GO_bp:go_head_morphogenesis
GO_mf:go_inositol_tetrakisph...	SET	5	0.57809	0.0094459	0.39574	0.072046	GO_mf:go_inositol_tetrakisphosphate_phosphatase_activity
GO_bp:go_regulation_of_posts...8	SET	12	0.37359	0.0094552	0.25577	0.072066	GO_bp:go_regulation_of_postsynaptic_neurotransmitter_receptor_internalization
GO_bp:go_cell_cell_adhesion_...3	SET	16	0.36257	0.010595	0.24825	0.072085	GO_bp:go_cell_cell_adhesion_mediated_by_integrin
Curated_gene_sets:weigel_oxi...3	SET	35	0.22768	0.009835	0.15594	0.072154	Curated_gene_sets:weigel_oxidative_stress_by_tbh_and_h2o2
GO_bp:go_positive_regulation...462	SET	18	0.30601	0.0094839	0.20968	0.07223	GO_bp:go_positive_regulation_of_lymphocyte_apoptotic_process
GO_cc:go_ribbon_synapse	SET	9	0.44858	0.0098329	0.30744	0.072278	GO_cc:go_ribbon_synapse
GO_bp:go_terminal_button_org...	SET	4	0.6805	0.0099457	0.46649	0.072323	GO_bp:go_terminal_button_organization
GO_bp:go_dna_replication_ind...	SET	49	0.17576	0.0089801	0.1205	0.072338	GO_bp:go_dna_replication_independent_nucleosome_organization
GO_cc:go_mast_cell_granule	SET	20	0.29457	0.0096228	0.202	0.072388	GO_cc:go_mast_cell_granule
Curated_gene_sets:biocarta_u...	SET	14	0.35154	0.0096096	0.24114	0.072448	Curated_gene_sets:biocarta_ucalpain_pathway
GO_bp:go_histone_h3_k9_trime...	SET	14	0.34764	0.0095028	0.23855	0.072525	GO_bp:go_histone_h3_k9_trimethylation
GO_bp:go_limbic_system_devel...	SET	103	0.13407	0.0099171	0.092063	0.072661	GO_bp:go_limbic_system_development
GO_cc:go_presynaptic_cytosol	SET	13	0.40659	0.01071	0.27919	0.072666	GO_cc:go_presynaptic_cytosol
Curated_gene_sets:lastowska_...2	SET	786	0.052939	0.010617	0.036355	0.072685	Curated_gene_sets:lastowska_neuroblastoma_copy_number_dn
GO_mf:go_mitogen_activated_p...1	SET	26	0.25458	0.0094806	0.17486	0.072715	GO_mf:go_mitogen_activated_protein_kinase_binding
Curated_gene_sets:kaab_faile...3	SET	37	0.19226	0.0085386	0.13207	0.072746	Curated_gene_sets:kaab_failed_heart_ventricle_dn
GO_bp:go_negative_regulation...505	SET	227	0.091508	0.010015	0.062869	0.072768	GO_bp:go_negative_regulation_of_peptidase_activity
Curated_gene_sets:reactome_m...89	SET	21	0.28942	0.0096877	0.19899	0.072917	Curated_gene_sets:reactome_mtorc1_mediated_signalling
GO_bp:go_3_utr_mediated_mrna...2	SET	17	0.30652	0.0092324	0.2108	0.072969	GO_bp:go_3_utr_mediated_mrna_stabilization
Curated_gene_sets:reactome_d...21	SET	7	0.56396	0.010903	0.38793	0.073017	Curated_gene_sets:reactome_defective_csf2rb_causes_pulmonary_surfactant_metabolism_dysfunction_5_smdp5
GO_bp:go_acetate_ester_trans...	SET	6	0.57338	0.010263	0.39455	0.073086	GO_bp:go_acetate_ester_transport
GO_bp:go_muscular_septum_mor...	SET	5	0.65861	0.010762	0.45323	0.073101	GO_bp:go_muscular_septum_morphogenesis
GO_bp:go_regulation_of_inter...2	SET	6	0.63126	0.011299	0.43449	0.073137	GO_bp:go_regulation_of_interleukin_12_secretion
GO_cc:go_platelet_alpha_gran...2	SET	60	0.17133	0.0096833	0.11795	0.073194	GO_cc:go_platelet_alpha_granule_lumen
GO_bp:go_glycosyl_compound_b...	SET	39	0.18383	0.0083814	0.12657	0.073213	GO_bp:go_glycosyl_compound_biosynthetic_process
GO_bp:go_retrograde_axonal_t...	SET	15	0.31272	0.0088481	0.21535	0.073239	GO_bp:go_retrograde_axonal_transport
Curated_gene_sets:kurozumi_r...1	SET	37	0.24018	0.010667	0.16556	0.073432	Curated_gene_sets:kurozumi_response_to_oncocytic_virus
GO_mf:go_rna_polymerase_iii_...2	SET	7	0.35992	0.0069582	0.24819	0.073519	GO_mf:go_rna_polymerase_iii_general_transcription_initiation_factor_activity
Curated_gene_sets:pid_myc_re...	SET	62	0.16542	0.0095037	0.11415	0.07366	Curated_gene_sets:pid_myc_repress_pathway
Curated_gene_sets:safford_t_...	SET	84	0.13889	0.0092826	0.095861	0.073691	Curated_gene_sets:safford_t_lymphocyte_anergy
GO_bp:go_positive_regulation...856	SET	61	0.16558	0.0094362	0.11431	0.073734	GO_bp:go_positive_regulation_of_tyrosine_phosphorylation_of_stat_protein
GO_bp:go_regulation_of_vesic...2	SET	489	0.058514	0.0093324	0.040394	0.073736	GO_bp:go_regulation_of_vesicle_mediated_transport
GO_bp:go_negative_regulation...692	SET	439	0.06184	0.0093578	0.042762	0.074076	GO_bp:go_negative_regulation_of_transport
GO_bp:go_proteolysis	SET	1624	0.03383	0.0095218	0.023403	0.074158	GO_bp:go_proteolysis
Curated_gene_sets:biocarta_n...14	SET	22	0.27077	0.0092766	0.18744	0.074291	Curated_gene_sets:biocarta_nthi_pathway
Curated_gene_sets:rodrigues_...1	SET	114	0.11768	0.0091546	0.081472	0.074327	Curated_gene_sets:rodrigues_dcc_targets_dn
GO_cc:go_late_endosome_membr...	SET	119	0.1156	0.0091873	0.080041	0.074335	GO_cc:go_late_endosome_membrane
Curated_gene_sets:mikkelsen_...17	SET	96	0.14169	0.01012	0.098104	0.074336	Curated_gene_sets:mikkelsen_ips_with_hcp_h3k27me3
Curated_gene_sets:biocarta_a...12	SET	35	0.23638	0.010211	0.16368	0.074352	Curated_gene_sets:biocarta_alk_pathway
GO_bp:go_regulation_of_chond...	SET	47	0.20412	0.010214	0.14135	0.074367	GO_bp:go_regulation_of_chondrocyte_differentiation
GO_bp:go_interleukin_2_biosy...	SET	21	0.32075	0.010736	0.22214	0.074385	GO_bp:go_interleukin_2_biosynthetic_process
Curated_gene_sets:sartipy_no...2	SET	29	0.22858	0.0089895	0.15835	0.074437	Curated_gene_sets:sartipy_normal_at_insulin_resistance_up
GO_bp:go_regulation_of_presy...2	SET	15	0.33895	0.0095902	0.23484	0.074476	GO_bp:go_regulation_of_presynaptic_cytosolic_calcium_ion_concentration
Curated_gene_sets:shipp_dlbc...3	SET	39	0.20199	0.0092095	0.13997	0.074498	Curated_gene_sets:shipp_dlbcl_vs_follicular_lymphoma_dn
GO_bp:go_pons_development	SET	10	0.3601	0.0083202	0.24954	0.07451	GO_bp:go_pons_development
GO_bp:go_negative_regulation...277	SET	240	0.085403	0.0096073	0.059182	0.074511	GO_bp:go_negative_regulation_of_growth
Curated_gene_sets:nagashima_...3	SET	168	0.10281	0.0096953	0.071256	0.074541	Curated_gene_sets:nagashima_nrg1_signaling_up
Curated_gene_sets:reactome_c...70	SET	8	0.44712	0.0092406	0.3099	0.074548	Curated_gene_sets:reactome_coenzyme_a_biosynthesis
Curated_gene_sets:kobayashi_...3	SET	17	0.28023	0.0084405	0.19428	0.074598	Curated_gene_sets:kobayashi_egfr_signaling_6hr_dn
Curated_gene_sets:kegg_cell_...2	SET	121	0.11222	0.0089929	0.077848	0.074717	Curated_gene_sets:kegg_cell_cycle
Curated_gene_sets:breuhahn_g...	SET	23	0.29618	0.010375	0.20554	0.074808	Curated_gene_sets:breuhahn_growth_factor_signaling_in_liver_cancer
Curated_gene_sets:kegg_proxi...	SET	22	0.2805	0.0096099	0.19471	0.074853	Curated_gene_sets:kegg_proximal_tubule_bicarbonate_reclamation
Curated_gene_sets:reactome_p...8	SET	15	0.31606	0.0089426	0.2197	0.075143	Curated_gene_sets:reactome_p75ntr_signals_via_nf_kb
GO_bp:go_regulation_of_vascu...1	SET	32	0.22647	0.0093548	0.15743	0.075146	GO_bp:go_regulation_of_vascular_endothelial_growth_factor_receptor_signaling_pathway
GO_bp:go_glucose_import	SET	62	0.16158	0.0092832	0.11237	0.075225	GO_bp:go_glucose_import
Curated_gene_sets:biocarta_t...12	SET	12	0.40676	0.010295	0.2829	0.075253	Curated_gene_sets:biocarta_thelper_pathway
GO_cc:go_ap_3_adaptor_complex	SET	10	0.39986	0.0092388	0.27815	0.075288	GO_cc:go_ap_3_adaptor_complex
GO_bp:go_depyrimidination	SET	8	0.46542	0.0096189	0.32376	0.075289	GO_bp:go_depyrimidination
GO_bp:go_negative_regulation...243	SET	5	0.5997	0.0097991	0.41723	0.075321	GO_bp:go_negative_regulation_of_fat_cell_proliferation
Curated_gene_sets:pid_ajdiss...	SET	47	0.207	0.010359	0.14402	0.075326	Curated_gene_sets:pid_ajdiss_2pathway
Curated_gene_sets:browne_hcm...4	SET	105	0.1266	0.0094546	0.088126	0.075422	Curated_gene_sets:browne_hcmv_infection_12hr_up
GO_bp:go_regulation_of_myeli...	SET	35	0.2145	0.0092658	0.1494	0.075546	GO_bp:go_regulation_of_myelination
GO_bp:go_import_across_plasm...	SET	109	0.1305	0.0099287	0.091004	0.075787	GO_bp:go_import_across_plasma_membrane
Curated_gene_sets:kuwano_rna...	SET	7	0.56516	0.010926	0.39418	0.075829	Curated_gene_sets:kuwano_rna_stabilized_by_no
Curated_gene_sets:rodrigues_...4	SET	154	0.10664	0.0096323	0.074419	0.075934	Curated_gene_sets:rodrigues_ntn1_targets_dn
Curated_gene_sets:fournier_a...5	SET	11	0.38723	0.0093834	0.27037	0.076053	Curated_gene_sets:fournier_acinar_development_late_up
GO_bp:go_positive_regulation...565	SET	5	0.65642	0.010726	0.45835	0.076061	GO_bp:go_positive_regulation_of_neuron_maturation
GO_bp:go_enucleate_erythrocy...	SET	8	0.51042	0.010549	0.35641	0.076063	GO_bp:go_enucleate_erythrocyte_differentiation
GO_bp:go_positive_regulation...201	SET	10	0.47338	0.010937	0.33075	0.076194	GO_bp:go_positive_regulation_of_cytoplasmic_translation
GO_bp:go_luteinizing_hormone...	SET	10	0.38982	0.0090067	0.27241	0.076224	GO_bp:go_luteinizing_hormone_secretion
Curated_gene_sets:reactome_m...77	SET	108	0.12108	0.0091699	0.084623	0.076245	Curated_gene_sets:reactome_mitotic_spindle_checkpoint
GO_bp:go_negative_regulation...250	SET	5	0.53471	0.0087372	0.37371	0.076248	GO_bp:go_negative_regulation_of_female_gonad_development
Curated_gene_sets:pid_p38_ga...	SET	11	0.35868	0.0086917	0.25073	0.076286	Curated_gene_sets:pid_p38_gamma_delta_pathway
GO_bp:go_apoptotic_process_i...4	SET	23	0.27025	0.0094664	0.18895	0.076333	GO_bp:go_apoptotic_process_involved_in_morphogenesis
GO_bp:go_regulation_of_syste...1	SET	549	0.056793	0.0095816	0.039723	0.076407	GO_bp:go_regulation_of_system_process
GO_bp:go_positive_regulation...361	SET	15	0.33629	0.009515	0.23522	0.076416	GO_bp:go_positive_regulation_of_hormone_metabolic_process
Curated_gene_sets:hoebeke_ly...1	SET	80	0.1421	0.0092693	0.099479	0.076586	Curated_gene_sets:hoebeke_lymphoid_stem_cell_dn
Curated_gene_sets:su_placenta	SET	23	0.25984	0.0091016	0.18193	0.076627	Curated_gene_sets:su_placenta
GO_bp:go_somatic_diversifica...4	SET	5	0.63588	0.01039	0.44526	0.076639	GO_bp:go_somatic_diversification_of_t_cell_receptor_genes
Curated_gene_sets:reactome_c...94	SET	14	0.32098	0.008774	0.22479	0.076672	Curated_gene_sets:reactome_creation_of_c4_and_c2_activators
Curated_gene_sets:biocarta_b...6	SET	8	0.51194	0.01058	0.35859	0.076707	Curated_gene_sets:biocarta_bbcell_pathway
GO_bp:go_maternal_placenta_d...	SET	32	0.2173	0.008976	0.15221	0.076709	GO_bp:go_maternal_placenta_development
Curated_gene_sets:oswald_hem...2	SET	211	0.088333	0.0093245	0.06188	0.076729	Curated_gene_sets:oswald_hematopoietic_stem_cell_in_collagen_gel_up
Curated_gene_sets:zwang_tran...	SET	1449	0.034871	0.0093181	0.024444	0.07686	Curated_gene_sets:zwang_transiently_up_by_2nd_egf_pulse_only
GO_bp:go_macrophage_chemotax...	SET	33	0.21766	0.0091299	0.1527	0.077029	GO_bp:go_macrophage_chemotaxis
Curated_gene_sets:reactome_n...45	SET	5	0.69829	0.01141	0.48995	0.077054	Curated_gene_sets:reactome_ngf_independant_trka_activation
GO_bp:go_long_chain_fatty_ac...1	SET	25	0.2699	0.0098562	0.18938	0.07706	GO_bp:go_long_chain_fatty_acid_biosynthetic_process
GO_bp:go_regulation_of_muscl...4	SET	56	0.1796	0.0098078	0.12603	0.077073	GO_bp:go_regulation_of_muscle_hypertrophy
Curated_gene_sets:reactome_d...8	SET	55	0.1624	0.0087894	0.11396	0.077082	Curated_gene_sets:reactome_deadenylation_dependent_mrna_decay
Curated_gene_sets:reactome_r...46	SET	29	0.23025	0.0090548	0.1616	0.077114	Curated_gene_sets:reactome_regulation_of_mecp2_expression_and_activity
Curated_gene_sets:reactome_t...69	SET	76	0.12935	0.0082247	0.090802	0.077152	Curated_gene_sets:reactome_transcription_coupled_nucleotide_excision_repair_tc_ner
Curated_gene_sets:fischer_di...	SET	307	0.071412	0.0090692	0.050132	0.077163	Curated_gene_sets:fischer_direct_p53_targets_meta_analysis
GO_cc:go_synaptic_vesicle_me...	SET	103	0.1336	0.0098824	0.093827	0.07724	GO_cc:go_synaptic_vesicle_membrane
GO_bp:go_base_excision_repai...2	SET	5	0.65666	0.01073	0.46119	0.077256	GO_bp:go_base_excision_repair_gap_filling
GO_bp:go_regulation_of_pepti...11	SET	236	0.08259	0.0092141	0.058031	0.077347	GO_bp:go_regulation_of_peptidyl_tyrosine_phosphorylation
GO_bp:go_organonitrogen_comp...2	SET	1173	0.037369	0.009056	0.026264	0.077399	GO_bp:go_organonitrogen_compound_catabolic_process
GO_cc:go_cul2_ring_ubiquitin...	SET	15	0.36554	0.010343	0.25697	0.077452	GO_cc:go_cul2_ring_ubiquitin_ligase_complex
Curated_gene_sets:biocarta_v...2	SET	25	0.24895	0.0090909	0.17504	0.077496	Curated_gene_sets:biocarta_vegf_pathway
GO_bp:go_positive_regulation...213	SET	36	0.21884	0.0095869	0.15388	0.077503	GO_bp:go_positive_regulation_of_dendritic_spine_development
GO_bp:go_snrna_transcription...	SET	6	0.39799	0.0071237	0.27997	0.077588	GO_bp:go_snrna_transcription_by_rna_polymerase_iii
GO_bp:go_regulation_of_synap...9	SET	32	0.22376	0.0092428	0.15752	0.077748	GO_bp:go_regulation_of_synaptic_transmission_gabaergic
GO_bp:go_negative_regulation...210	SET	39	0.189	0.0086171	0.13309	0.077801	GO_bp:go_negative_regulation_of_endocytosis
GO_bp:go_positive_regulation...131	SET	19	0.30101	0.0095844	0.21197	0.077804	GO_bp:go_positive_regulation_of_cell_migration_involved_in_sprouting_angiogenesis
GO_bp:go_protein_o_linked_ma...	SET	17	0.27526	0.0082908	0.19391	0.077883	GO_bp:go_protein_o_linked_mannosylation
GO_bp:go_neuronal_action_pot...1	SET	33	0.24626	0.01033	0.17357	0.077984	GO_bp:go_neuronal_action_potential
GO_bp:go_amyloid_beta_format...	SET	27	0.24546	0.0093147	0.17303	0.078021	GO_bp:go_amyloid_beta_formation
Curated_gene_sets:lu_tumor_e...2	SET	20	0.286	0.0093428	0.20172	0.078134	Curated_gene_sets:lu_tumor_endothelial_markers_up
GO_bp:go_coronary_artery_mor...	SET	8	0.48521	0.010028	0.34227	0.078156	GO_bp:go_coronary_artery_morphogenesis
Curated_gene_sets:simbulan_p...2	SET	28	0.24744	0.009562	0.17464	0.078269	Curated_gene_sets:simbulan_parp1_targets_up
Curated_gene_sets:zhou_pancr...1	SET	11	0.40743	0.0098728	0.28756	0.078275	Curated_gene_sets:zhou_pancreatic_beta_cell
Curated_gene_sets:nadler_hyp...	SET	56	0.16303	0.008903	0.11509	0.078326	Curated_gene_sets:nadler_hyperglycemia_at_obesity
GO_bp:go_regulation_of_amylo...4	SET	28	0.26439	0.010217	0.18667	0.078347	GO_bp:go_regulation_of_amyloid_precursor_protein_catabolic_process
GO_bp:go_leukocyte_different...	SET	478	0.060839	0.0095964	0.042957	0.078355	GO_bp:go_leukocyte_differentiation
Curated_gene_sets:reactome_c...3	SET	61	0.16054	0.0091486	0.11336	0.078376	Curated_gene_sets:reactome_ca2plus_pathway
GO_bp:go_membrane_protein_pr...	SET	55	0.16033	0.0086772	0.11335	0.078628	GO_bp:go_membrane_protein_proteolysis
GO_mf:go_intramolecular_tran...1	SET	25	0.21138	0.0077191	0.14956	0.078783	GO_mf:go_intramolecular_transferase_activity
GO_bp:go_regulation_of_macro...6	SET	21	0.30617	0.010248	0.21663	0.078792	GO_bp:go_regulation_of_macrophage_differentiation
Curated_gene_sets:reactome_p...78	SET	51	0.17758	0.0092559	0.12568	0.078836	Curated_gene_sets:reactome_prc2_methylates_histones_and_dna
GO_bp:go_ossification	SET	353	0.069731	0.0094842	0.049458	0.079293	GO_bp:go_ossification
Curated_gene_sets:biocarta_b...7	SET	14	0.31767	0.0086836	0.22532	0.079301	Curated_gene_sets:biocarta_bcellsurvival_pathway
GO_bp:go_cardiac_muscle_tiss...2	SET	67	0.15803	0.0094365	0.1121	0.079334	GO_bp:go_cardiac_muscle_tissue_morphogenesis
Curated_gene_sets:whitfield_...5	SET	124	0.11548	0.0093667	0.081934	0.079369	Curated_gene_sets:whitfield_cell_cycle_m_g1
Curated_gene_sets:verrecchia...1	SET	37	0.20207	0.0089743	0.14339	0.07939	Curated_gene_sets:verrecchia_delayed_response_to_tgfb1
GO_bp:go_nucleotide_salvage	SET	14	0.33595	0.0091833	0.23849	0.079479	GO_bp:go_nucleotide_salvage
GO_mf:go_fibroblast_growth_f...3	SET	24	0.28133	0.010066	0.19975	0.079511	GO_mf:go_fibroblast_growth_factor_receptor_binding
Curated_gene_sets:kang_cispl...2	SET	20	0.27524	0.0089913	0.19546	0.079544	Curated_gene_sets:kang_cisplatin_resistance_up
Curated_gene_sets:sa_trka_re...	SET	16	0.31959	0.0093387	0.22701	0.079601	Curated_gene_sets:sa_trka_receptor
Curated_gene_sets:reactome_c...71	SET	8	0.52906	0.010934	0.3759	0.079656	Curated_gene_sets:reactome_cohesin_loading_onto_chromatin
GO_bp:go_regulation_of_chrom...5	SET	314	0.068122	0.0087479	0.048415	0.079714	GO_bp:go_regulation_of_chromosome_organization
GO_cc:go_distal_axon	SET	261	0.08024	0.0094078	0.057046	0.079782	GO_cc:go_distal_axon
Curated_gene_sets:le_egr2_ta...1	SET	100	0.12835	0.0093551	0.091277	0.079852	Curated_gene_sets:le_egr2_targets_dn
GO_bp:go_ciliary_neurotrophi...	SET	6	0.51449	0.009209	0.36589	0.079852	GO_bp:go_ciliary_neurotrophic_factor_mediated_signaling_pathway
Curated_gene_sets:reactome_p...6	SET	12	0.35936	0.0090951	0.25562	0.079897	Curated_gene_sets:reactome_p75ntr_recruits_signalling_complexes
Curated_gene_sets:reactome_i...53	SET	100	0.13421	0.0097821	0.095473	0.079916	Curated_gene_sets:reactome_interleukin_4_and_interleukin_13_signaling
Curated_gene_sets:aguirre_pa...1	SET	232	0.088074	0.0097433	0.062687	0.080023	Curated_gene_sets:aguirre_pancreatic_cancer_copy_number_dn
GO_bp:go_positive_regulation...294	SET	7	0.50749	0.0098111	0.36133	0.080092	GO_bp:go_positive_regulation_of_fibroblast_growth_factor_receptor_signaling_pathway
GO_mf:go_filamin_binding	SET	13	0.35557	0.0093664	0.25316	0.080092	GO_mf:go_filamin_binding
Curated_gene_sets:benporath_...3	SET	353	0.063776	0.0086744	0.045418	0.080136	Curated_gene_sets:benporath_es_1
GO_cc:go_polysome	SET	63	0.1481	0.0085768	0.10548	0.080152	GO_cc:go_polysome
GO_bp:go_muscle_adaptation	SET	106	0.12561	0.0094244	0.089488	0.080226	GO_bp:go_muscle_adaptation
GO_mf:go_notch_binding	SET	21	0.2897	0.0096971	0.20643	0.080254	GO_mf:go_notch_binding
GO_bp:go_response_to_alcohol	SET	217	0.087348	0.0093492	0.062253	0.080302	GO_bp:go_response_to_alcohol
GO_bp:go_uv_protection	SET	13	0.29009	0.0076416	0.20678	0.08033	GO_bp:go_uv_protection
GO_bp:go_cerebellar_cortex_f...	SET	19	0.28393	0.0090406	0.20244	0.080378	GO_bp:go_cerebellar_cortex_formation
GO_mf:go_cation_transmembran...	SET	607	0.053731	0.0095167	0.038326	0.080472	GO_mf:go_cation_transmembrane_transporter_activity
GO_bp:go_regulation_of_respi...1	SET	14	0.33286	0.0090989	0.23745	0.080496	GO_bp:go_regulation_of_respiratory_burst
GO_bp:go_organelle_fusion	SET	117	0.11073	0.0087263	0.079002	0.08052	GO_bp:go_organelle_fusion
Curated_gene_sets:wierenga_s...1	SET	179	0.09569	0.0093117	0.068292	0.080589	Curated_gene_sets:wierenga_stat5a_targets_dn
GO_bp:go_glandular_epithelia...2	SET	46	0.20496	0.010147	0.14628	0.080601	GO_bp:go_glandular_epithelial_cell_differentiation
GO_bp:go_response_to_potassi...	SET	15	0.30505	0.008631	0.21773	0.080617	GO_bp:go_response_to_potassium_ion
Curated_gene_sets:reactome_d...73	SET	309	0.067562	0.0086079	0.048245	0.080707	Curated_gene_sets:reactome_dna_repair
Curated_gene_sets:linsley_mi...	SET	203	0.083943	0.0086933	0.05998	0.080839	Curated_gene_sets:linsley_mir16_targets
GO_bp:go_vestibulocochlear_n...1	SET	9	0.51988	0.011396	0.37148	0.080844	GO_bp:go_vestibulocochlear_nerve_development
GO_bp:go_white_fat_cell_diff...	SET	13	0.35461	0.0093411	0.25342	0.080873	GO_bp:go_white_fat_cell_differentiation
Curated_gene_sets:vanloo_sp3...2	SET	8	0.48131	0.0099472	0.34407	0.080934	Curated_gene_sets:vanloo_sp3_targets_up
GO_bp:go_peptidyl_threonine_...1	SET	16	0.34049	0.0099496	0.24343	0.08096	GO_bp:go_peptidyl_threonine_dephosphorylation
Curated_gene_sets:reactome_s...155	SET	13	0.32783	0.0086357	0.23462	0.081167	Curated_gene_sets:reactome_synthesis_of_ip2_ip_and_ins_in_the_cytosol
GO_bp:go_chondroitin_sulfate...4	SET	29	0.22987	0.0090399	0.16455	0.08123	GO_bp:go_chondroitin_sulfate_proteoglycan_biosynthetic_process
GO_bp:go_regulation_of_synap...1	SET	96	0.13597	0.0097117	0.097347	0.08125	GO_bp:go_regulation_of_synapse_assembly
Curated_gene_sets:gaussmann_...2	SET	169	0.10331	0.0097708	0.073971	0.081278	Curated_gene_sets:gaussmann_mll_af4_fusion_targets_a_up
Curated_gene_sets:ouellet_ov...2	SET	113	0.1174	0.0090935	0.084078	0.081311	Curated_gene_sets:ouellet_ovarian_cancer_invasive_vs_lmp_up
GO_mf:go_rna_polymerase_core...	SET	44	0.17728	0.0085843	0.12699	0.081366	GO_mf:go_rna_polymerase_core_enzyme_binding
GO_bp:go_regulation_of_natur...5	SET	46	0.19227	0.0095187	0.13774	0.081389	GO_bp:go_regulation_of_natural_killer_cell_mediated_immunity
GO_bp:go_acrosome_reaction	SET	33	0.20772	0.0087131	0.14885	0.081444	GO_bp:go_acrosome_reaction
GO_mf:go_rna_polymerase_iii_...5	SET	5	0.71813	0.011734	0.51469	0.081476	GO_mf:go_rna_polymerase_iii_type_3_promoter_dna_binding
Curated_gene_sets:yagi_aml_r...	SET	32	0.18831	0.0077785	0.13502	0.08156	Curated_gene_sets:yagi_aml_relapse_prognosis
GO_bp:go_respiratory_system_...2	SET	25	0.24402	0.0089112	0.17502	0.081632	GO_bp:go_respiratory_system_process
Curated_gene_sets:reichert_g...	SET	8	0.40098	0.0082871	0.28782	0.081792	Curated_gene_sets:reichert_g1s_regulators_as_pi3k_targets
Curated_gene_sets:reactome_c...83	SET	75	0.15395	0.0097246	0.11052	0.081811	Curated_gene_sets:reactome_constitutive_signaling_by_aberrant_pi3k_in_cancer
GO_bp:go_regulation_of_lipid...1	SET	173	0.092146	0.0088168	0.066188	0.08194	GO_bp:go_regulation_of_lipid_biosynthetic_process
GO_bp:go_regulation_of_dopam...1	SET	11	0.38739	0.0093874	0.27829	0.081965	GO_bp:go_regulation_of_dopamine_receptor_signaling_pathway
GO_bp:go_inflammatory_respon...2	SET	45	0.19088	0.0093468	0.13712	0.081966	GO_bp:go_inflammatory_response_to_antigenic_stimulus
GO_bp:go_glucocorticoid_secr...	SET	10	0.38073	0.0087967	0.27354	0.081996	GO_bp:go_glucocorticoid_secretion
GO_mf:go_protein_kinase_acti...	SET	560	0.05349	0.0091117	0.038435	0.082014	GO_mf:go_protein_kinase_activity
Curated_gene_sets:stambolsky...1	SET	16	0.34823	0.010176	0.25024	0.08203	Curated_gene_sets:stambolsky_bound_by_mutated_tp53
Curated_gene_sets:rorie_targ...2	SET	25	0.26466	0.0096648	0.19021	0.082057	Curated_gene_sets:rorie_targets_of_ewsr1_fli1_fusion_up
GO_bp:go_positive_regulation...332	SET	9	0.47388	0.010387	0.34076	0.082178	GO_bp:go_positive_regulation_of_growth_hormone_secretion
GO_bp:go_negative_regulation...350	SET	131	0.11196	0.0093325	0.080537	0.082248	GO_bp:go_negative_regulation_of_ion_transport
GO_bp:go_response_to_fluid_s...	SET	32	0.22898	0.0094588	0.16473	0.082258	GO_bp:go_response_to_fluid_shear_stress
GO_mf:go_phosphatase_binding	SET	179	0.090724	0.0088285	0.065309	0.082402	GO_mf:go_phosphatase_binding
Curated_gene_sets:weng_por_d...	SET	21	0.26046	0.0087182	0.1875	0.082407	Curated_gene_sets:weng_por_dosage
Curated_gene_sets:colin_pilo...1	SET	26	0.24262	0.009035	0.17468	0.082433	Curated_gene_sets:colin_pilocytic_astrocytoma_vs_glioblastoma_dn
Curated_gene_sets:sasson_res...2	SET	80	0.13287	0.0086671	0.095755	0.082634	Curated_gene_sets:sasson_response_to_forskolin_up
GO_bp:go_molting_cycle	SET	107	0.12487	0.0094131	0.089989	0.082634	GO_bp:go_molting_cycle
GO_bp:go_response_to_ether	SET	11	0.3895	0.0094385	0.28077	0.082686	GO_bp:go_response_to_ether
GO_bp:go_myeloid_progenitor_...	SET	6	0.53805	0.0096305	0.38797	0.082756	GO_bp:go_myeloid_progenitor_cell_differentiation
GO_cc:go_condensed_nuclear_c...2	SET	22	0.23931	0.0081987	0.17258	0.082781	GO_cc:go_condensed_nuclear_chromosome_centromeric_region
GO_cc:go_t_cell_receptor_com...	SET	17	0.32358	0.0097462	0.23336	0.082783	GO_cc:go_t_cell_receptor_complex
Curated_gene_sets:reactome_g...36	SET	28	0.25787	0.0099652	0.18599	0.082808	Curated_gene_sets:reactome_generation_of_second_messenger_molecules
Curated_gene_sets:gargalovic...12	SET	11	0.36881	0.008937	0.26618	0.082953	Curated_gene_sets:gargalovic_response_to_oxidized_phospholipids_lightyellow_up
GO_bp:go_positive_regulation...641	SET	41	0.20686	0.00967	0.14936	0.083028	GO_bp:go_positive_regulation_of_potassium_ion_transport
GO_bp:go_negative_regulation...305	SET	39	0.2039	0.0092968	0.14723	0.083049	GO_bp:go_negative_regulation_of_i_kappab_kinase_nf_kappab_signaling
Curated_gene_sets:yu_bap1_ta...	SET	29	0.21334	0.0083899	0.15406	0.083072	Curated_gene_sets:yu_bap1_targets
GO_cc:go_cajal_body	SET	52	0.15896	0.0083659	0.11485	0.083171	GO_cc:go_cajal_body
Curated_gene_sets:reactome_a...30	SET	41	0.18778	0.0087778	0.13569	0.083204	Curated_gene_sets:reactome_activation_of_gene_expression_by_srebf_srebp
Curated_gene_sets:reactome_a...91	SET	7	0.41758	0.0080729	0.30189	0.083306	Curated_gene_sets:reactome_apex1_independent_resolution_of_ap_sites_via_the_single_nucleotide_replacement_pathway
Curated_gene_sets:pid_p38_al...1	SET	36	0.19884	0.008711	0.14377	0.083331	Curated_gene_sets:pid_p38_alpha_beta_downstream_pathway
Curated_gene_sets:riz_erythr...5	SET	40	0.1774	0.0081912	0.12827	0.083338	Curated_gene_sets:riz_erythroid_differentiation_ccne1
Curated_gene_sets:jeon_smad6...1	SET	19	0.29538	0.009405	0.21362	0.083378	Curated_gene_sets:jeon_smad6_targets_dn
Curated_gene_sets:sana_tnf_s...1	SET	79	0.15117	0.0097994	0.10934	0.0834	Curated_gene_sets:sana_tnf_signaling_dn
Curated_gene_sets:phong_tnf_...2	SET	221	0.082869	0.0089503	0.059963	0.083495	Curated_gene_sets:phong_tnf_response_via_p38_complete
GO_bp:go_embryonic_viscerocr...	SET	11	0.41651	0.010093	0.30139	0.083496	GO_bp:go_embryonic_viscerocranium_morphogenesis
GO_bp:go_positive_regulation...665	SET	9	0.46056	0.010096	0.3333	0.083522	GO_bp:go_positive_regulation_of_protein_kinase_c_signaling
GO_mf:go_ccr5_chemokine_rece...	SET	5	0.71867	0.011743	0.5202	0.083566	GO_mf:go_ccr5_chemokine_receptor_binding
Curated_gene_sets:tonks_targ...2	SET	148	0.10596	0.0093838	0.076706	0.083588	Curated_gene_sets:tonks_targets_of_runx1_runx1t1_fusion_erythrocyte_up
Curated_gene_sets:ghandhi_by...1	SET	13	0.42178	0.01111	0.30542	0.08365	Curated_gene_sets:ghandhi_bystander_irradiation_dn
GO_bp:go_nucleotide_excision...1	SET	103	0.11061	0.0081815	0.080118	0.083716	GO_bp:go_nucleotide_excision_repair
GO_bp:go_regulation_of_carti...	SET	64	0.16412	0.0095792	0.11892	0.083785	GO_bp:go_regulation_of_cartilage_development
GO_bp:go_glycogen_biosynthet...	SET	44	0.18997	0.0091988	0.13786	0.084108	GO_bp:go_glycogen_biosynthetic_process
Curated_gene_sets:gaussmann_...3	SET	7	0.46225	0.0089365	0.33546	0.084119	Curated_gene_sets:gaussmann_mll_af4_fusion_targets_b_dn
Curated_gene_sets:reactome_c...106	SET	21	0.24525	0.0082091	0.17799	0.084135	Curated_gene_sets:reactome_ctla4_inhibitory_signaling
Curated_gene_sets:reactome_r...6	SET	22	0.25569	0.0087596	0.18557	0.084137	Curated_gene_sets:reactome_raf_independent_mapk1_3_activation
GO_bp:go_ncrna_catabolic_pro...	SET	30	0.25431	0.010172	0.1847	0.084277	GO_bp:go_ncrna_catabolic_process
Curated_gene_sets:figueroa_a...5	SET	37	0.20767	0.009223	0.15083	0.084281	Curated_gene_sets:figueroa_aml_methylation_cluster_3_dn
Curated_gene_sets:reactome_n...29	SET	109	0.1207	0.0091827	0.087671	0.084307	Curated_gene_sets:reactome_negative_regulation_of_the_pi3k_akt_network
Curated_gene_sets:reactome_p...62	SET	14	0.36655	0.01002	0.26644	0.084461	Curated_gene_sets:reactome_platelet_adhesion_to_exposed_collagen
GO_bp:go_protein_phosphoryla...	SET	1813	0.030153	0.0089173	0.021921	0.084495	GO_bp:go_protein_phosphorylation
GO_mf:go_satellite_dna_bindi...	SET	8	0.51736	0.010692	0.37614	0.084507	GO_mf:go_satellite_dna_binding
GO_bp:go_positive_regulation...318	SET	41	0.18732	0.0087564	0.13622	0.084553	GO_bp:go_positive_regulation_of_glucose_transmembrane_transport
Curated_gene_sets:yagi_aml_s...	SET	111	0.11244	0.0086323	0.081781	0.084586	Curated_gene_sets:yagi_aml_survival
Curated_gene_sets:nikolsky_b...25	SET	37	0.29755	0.013215	0.21644	0.084615	Curated_gene_sets:nikolsky_breast_cancer_7p22_amplicon
GO_bp:go_negative_regulation...81	SET	20	0.28673	0.0093666	0.2088	0.084843	GO_bp:go_negative_regulation_of_cardiac_muscle_tissue_growth
GO_bp:go_protection_from_non...	SET	10	0.30424	0.0070296	0.22165	0.084946	GO_bp:go_protection_from_non_homologous_end_joining_at_telomere
GO_bp:go_response_to_uv	SET	134	0.10105	0.0085183	0.073648	0.085033	GO_bp:go_response_to_uv
GO_bp:go_extracellular_matri...2	SET	11	0.41644	0.010091	0.30369	0.085152	GO_bp:go_extracellular_matrix_constituent_secretion
GO_bp:go_atrial_cardiac_musc...3	SET	6	0.54408	0.0097385	0.3968	0.085169	GO_bp:go_atrial_cardiac_muscle_tissue_development
GO_bp:go_cytokine_metabolic_...	SET	105	0.12333	0.0092099	0.089955	0.085197	GO_bp:go_cytokine_metabolic_process
GO_bp:go_blood_vessel_morpho...	SET	554	0.054393	0.0092172	0.039686	0.085259	GO_bp:go_blood_vessel_morphogenesis
Curated_gene_sets:reactome_m...96	SET	28	0.25956	0.01003	0.18938	0.085262	Curated_gene_sets:reactome_myogenesis
Curated_gene_sets:igarashi_a...1	SET	92	0.12623	0.0088272	0.092125	0.085314	Curated_gene_sets:igarashi_atf4_targets_dn
Curated_gene_sets:maina_hypo...	SET	6	0.50856	0.0091028	0.37155	0.085544	Curated_gene_sets:maina_hypoxia_vhl_targets_up
GO_bp:go_nucleobase_cataboli...	SET	6	0.56879	0.010181	0.41557	0.085559	GO_bp:go_nucleobase_catabolic_process
Curated_gene_sets:mcclung_de...1	SET	46	0.18871	0.0093426	0.13792	0.085628	Curated_gene_sets:mcclung_delta_fosb_targets_2wk
GO_cc:go_mitochondrial_crista	SET	6	0.53502	0.0095763	0.39132	0.08579	GO_cc:go_mitochondrial_crista
GO_bp:go_cellular_response_t...113	SET	15	0.32559	0.0092122	0.23815	0.085796	GO_bp:go_cellular_response_to_thyroid_hormone_stimulus
GO_bp:go_translational_termi...	SET	103	0.11397	0.0084304	0.083385	0.085846	GO_bp:go_translational_termination
GO_bp:go_sensory_perception_...5	SET	99	0.12841	0.0093128	0.093944	0.085846	GO_bp:go_sensory_perception_of_pain
Curated_gene_sets:reactome_p...12	SET	20	0.28724	0.0093831	0.21024	0.085947	Curated_gene_sets:reactome_pd_1_signaling
Curated_gene_sets:rashi_resp...1	SET	36	0.20306	0.0088957	0.1487	0.086043	Curated_gene_sets:rashi_response_to_ionizing_radiation_1
GO_bp:go_regulation_of_extra...2	SET	7	0.5224	0.010099	0.38259	0.086069	GO_bp:go_regulation_of_extracellular_matrix_constituent_secretion
GO_bp:go_muscle_cell_differe...	SET	328	0.070192	0.009209	0.051409	0.086076	GO_bp:go_muscle_cell_differentiation
Curated_gene_sets:sagiv_cd24...2	SET	22	0.24513	0.0083978	0.17953	0.086077	Curated_gene_sets:sagiv_cd24_targets_up
Curated_gene_sets:zhong_secr...1	SET	62	0.16124	0.0092636	0.1181	0.086092	Curated_gene_sets:zhong_secretome_of_lung_cancer_and_endothelium
Curated_gene_sets:reactome_n...73	SET	36	0.22273	0.0097575	0.16318	0.086147	Curated_gene_sets:reactome_nuclear_pore_complex_npc_disassembly
Curated_gene_sets:reactome_n...16	SET	86	0.12582	0.008508	0.092202	0.086195	Curated_gene_sets:reactome_negative_epigenetic_regulation_of_rrna_expression
GO_bp:go_regulation_of_prote...26	SET	20	0.28341	0.0092582	0.20781	0.086319	GO_bp:go_regulation_of_protein_kinase_a_signaling
GO_bp:go_cellular_response_t...116	SET	77	0.13328	0.0085301	0.097766	0.086402	GO_bp:go_cellular_response_to_uv
GO_bp:go_establishment_of_pr...10	SET	43	0.19654	0.0094082	0.14427	0.08656	GO_bp:go_establishment_of_protein_localization_to_vacuole
GO_bp:go_carbohydrate_biosyn...	SET	195	0.08697	0.0088295	0.063854	0.086605	GO_bp:go_carbohydrate_biosynthetic_process
GO_bp:go_vestibulocochlear_n...2	SET	6	0.65819	0.011781	0.48342	0.086686	GO_bp:go_vestibulocochlear_nerve_morphogenesis
GO_mf:go_phosphoric_diester_...	SET	90	0.13116	0.0090722	0.09634	0.086692	GO_mf:go_phosphoric_diester_hydrolase_activity
Curated_gene_sets:watanabe_r...1	SET	89	0.12199	0.0083907	0.089605	0.086706	Curated_gene_sets:watanabe_rectal_cancer_radiotherapy_responsive_dn
GO_bp:go_regulation_of_intra...4	SET	1689	0.030994	0.0088794	0.022771	0.086753	GO_bp:go_regulation_of_intracellular_signal_transduction
GO_bp:go_axo_dendritic_trans...	SET	62	0.14782	0.0084925	0.10864	0.086812	GO_bp:go_axo_dendritic_transport
GO_bp:go_response_to_transfo...	SET	231	0.080765	0.0089158	0.059376	0.086886	GO_bp:go_response_to_transforming_growth_factor_beta
GO_bp:go_regulation_of_ire1_...	SET	12	0.34612	0.0087599	0.25452	0.086944	GO_bp:go_regulation_of_ire1_mediated_unfolded_protein_response
GO_bp:go_ventral_spinal_cord...1	SET	46	0.19623	0.009715	0.14431	0.086947	GO_bp:go_ventral_spinal_cord_development
GO_bp:go_regulation_of_anato...1	SET	991	0.041041	0.0091891	0.030183	0.086964	GO_bp:go_regulation_of_anatomical_structure_morphogenesis
Curated_gene_sets:jazag_tgfb...4	SET	104	0.11733	0.0087206	0.086293	0.086972	Curated_gene_sets:jazag_tgfb1_signaling_via_smad4_up
Curated_gene_sets:reactome_c...78	SET	57	0.16586	0.0091378	0.12204	0.087075	Curated_gene_sets:reactome_complement_cascade
GO_bp:go_tyrosine_phosphoryl...	SET	73	0.14293	0.0089076	0.10518	0.087105	GO_bp:go_tyrosine_phosphorylation_of_stat_protein
GO_bp:go_chemical_homeostasi...	SET	13	0.39766	0.010475	0.29287	0.087274	GO_bp:go_chemical_homeostasis_within_a_tissue
GO_bp:go_activation_of_phosp...2	SET	6	0.5886	0.010535	0.43358	0.087312	GO_bp:go_activation_of_phospholipase_d_activity
GO_cc:go_eukaryotic_translat...2	SET	6	0.3962	0.0070916	0.29186	0.087317	GO_cc:go_eukaryotic_translation_initiation_factor_2b_complex
GO_bp:go_prostanoid_metaboli...	SET	14	0.32348	0.0088425	0.23835	0.087367	GO_bp:go_prostanoid_metabolic_process
GO_bp:go_columnar_cuboidal_e...2	SET	105	0.12203	0.0091129	0.089961	0.087487	GO_bp:go_columnar_cuboidal_epithelial_cell_differentiation
Curated_gene_sets:spielman_l...3	SET	567	0.049795	0.0085334	0.036723	0.087567	Curated_gene_sets:spielman_lymphoblast_european_vs_asian_dn
GO_bp:go_carbohydrate_mediat...	SET	8	0.43904	0.0090737	0.32405	0.087739	GO_bp:go_carbohydrate_mediated_signaling
GO_bp:go_embryo_development	SET	941	0.042096	0.0091973	0.031071	0.087744	GO_bp:go_embryo_development
GO_bp:go_regulation_of_gluco...4	SET	41	0.1838	0.0085918	0.13568	0.087771	GO_bp:go_regulation_of_gluconeogenesis
GO_bp:go_axon_development	SET	475	0.058087	0.0091342	0.042891	0.087828	GO_bp:go_axon_development
Curated_gene_sets:kegg_inosi...	SET	53	0.16413	0.0087205	0.1212	0.087833	Curated_gene_sets:kegg_inositol_phosphate_metabolism
GO_bp:go_cardiac_muscle_fibe...	SET	18	0.28954	0.0089733	0.21385	0.087891	GO_bp:go_cardiac_muscle_fiber_development
GO_bp:go_response_to_pheromo...	SET	6	0.62858	0.011251	0.46437	0.08794	GO_bp:go_response_to_pheromone
GO_bp:go_fibroblast_activati...	SET	10	0.45592	0.010534	0.33691	0.087998	GO_bp:go_fibroblast_activation
Curated_gene_sets:marzec_il2...2	SET	108	0.11805	0.0089403	0.087255	0.088045	Curated_gene_sets:marzec_il2_signaling_up
Curated_gene_sets:reactome_d...38	SET	41	0.18778	0.0087781	0.1388	0.088056	Curated_gene_sets:reactome_depurination
GO_bp:go_positive_regulation...517	SET	9	0.39862	0.0087377	0.29465	0.088063	GO_bp:go_positive_regulation_of_mitotic_sister_chromatid_separation
GO_bp:go_nucleic_acid_phosph...	SET	276	0.069006	0.0083165	0.051012	0.08808	GO_bp:go_nucleic_acid_phosphodiester_bond_hydrolysis
Curated_gene_sets:yemelyanov...	SET	11	0.34638	0.0083935	0.25607	0.088093	Curated_gene_sets:yemelyanov_gr_targets_dn
GO_bp:go_mast_cell_different...	SET	5	0.62748	0.010253	0.46411	0.088197	GO_bp:go_mast_cell_differentiation
Curated_gene_sets:biocarta_h...3	SET	24	0.24769	0.0088627	0.18321	0.0882	Curated_gene_sets:biocarta_hdac_pathway
Curated_gene_sets:biocarta_h...2	SET	17	0.29924	0.009013	0.22136	0.088226	Curated_gene_sets:biocarta_hcmv_pathway
GO_bp:go_synapse_maturation	SET	24	0.26053	0.009322	0.19275	0.088249	GO_bp:go_synapse_maturation
GO_bp:go_trna_transcription	SET	7	0.32263	0.0062373	0.23872	0.088272	GO_bp:go_trna_transcription
GO_bp:go_activation_of_cyste...3	SET	7	0.47174	0.0091199	0.3491	0.088309	GO_bp:go_activation_of_cysteine_type_endopeptidase_activity_involved_in_apoptotic_process_by_cytochrome_c
Curated_gene_sets:phong_tnf_...3	SET	162	0.10207	0.0094535	0.075583	0.088448	Curated_gene_sets:phong_tnf_response_via_p38_partial
GO_bp:go_homologous_chromoso...	SET	53	0.1512	0.0080334	0.112	0.088519	GO_bp:go_homologous_chromosome_segregation
Curated_gene_sets:krige_resp...4	SET	845	0.041118	0.008536	0.030458	0.088522	Curated_gene_sets:krige_response_to_tosedostat_6hr_up
GO_bp:go_protein_dna_complex...2	SET	237	0.077197	0.0086305	0.057253	0.08878	GO_bp:go_protein_dna_complex_subunit_organization
Curated_gene_sets:mullighan_...3	SET	266	0.077106	0.0091253	0.057187	0.088786	Curated_gene_sets:mullighan_mll_signature_2_dn
GO_bp:go_negative_regulation...647	SET	66	0.15357	0.009102	0.1139	0.088801	GO_bp:go_negative_regulation_of_synaptic_transmission
GO_bp:go_transcription_coupl...	SET	71	0.12773	0.0078508	0.094747	0.088823	GO_bp:go_transcription_coupled_nucleotide_excision_repair
GO_bp:go_negative_regulation...139	SET	18	0.25585	0.0079293	0.18981	0.088849	GO_bp:go_negative_regulation_of_cellular_senescence
GO_mf:go_threonine_type_pept...	SET	23	0.23234	0.0081386	0.17241	0.0889	GO_mf:go_threonine_type_peptidase_activity
GO_bp:go_negative_regulation...668	SET	18	0.31354	0.0097173	0.23274	0.088968	GO_bp:go_negative_regulation_of_telomere_maintenance_via_telomerase
Curated_gene_sets:biocarta_c...16	SET	10	0.38506	0.0088968	0.28588	0.089012	Curated_gene_sets:biocarta_cell2cell_pathway
GO_bp:go_positive_regulation...526	SET	47	0.17321	0.0086674	0.12861	0.089042	GO_bp:go_positive_regulation_of_mrna_catabolic_process
GO_bp:go_negative_regulation...675	SET	45	0.16591	0.0081244	0.1232	0.089049	GO_bp:go_negative_regulation_of_tor_signaling
Curated_gene_sets:burton_adi...17	SET	35	0.19465	0.0084084	0.14455	0.089056	Curated_gene_sets:burton_adipogenesis_peak_at_8hr
Curated_gene_sets:reactome_m...2	SET	86	0.12583	0.0085085	0.093453	0.08909	Curated_gene_sets:reactome_macroautophagy
GO_mf:go_beta_n_acetylglucos...	SET	5	0.46469	0.007593	0.34524	0.089164	GO_mf:go_beta_n_acetylglucosaminylglycopeptide_beta_1_4_galactosyltransferase_activity
GO_bp:go_positive_regulation...758	SET	36	0.20632	0.0090384	0.15329	0.08918	GO_bp:go_positive_regulation_of_sprouting_angiogenesis
GO_bp:go_cellular_response_t...1	SET	302	0.068921	0.0086825	0.051253	0.089369	GO_bp:go_cellular_response_to_abiotic_stimulus
Curated_gene_sets:meissner_b...2	SET	252	0.08043	0.0092683	0.059816	0.089384	Curated_gene_sets:meissner_brain_hcp_with_h3k27me3
GO_bp:go_negative_regulation...269	SET	17	0.28997	0.0087339	0.21565	0.089384	GO_bp:go_negative_regulation_of_glucose_transmembrane_transport
Curated_gene_sets:cervera_sd...3	SET	113	0.12121	0.0093886	0.090157	0.089406	Curated_gene_sets:cervera_sdhb_targets_2
GO_bp:go_positive_regulation...87	SET	20	0.27269	0.008908	0.20287	0.089454	GO_bp:go_positive_regulation_of_camp_mediated_signaling
GO_bp:go_nad_metabolic_proce...	SET	23	0.22936	0.0080341	0.17066	0.089497	GO_bp:go_nad_metabolic_process
GO_mf:go_monovalent_cation_p...	SET	10	0.40105	0.0092662	0.29848	0.089546	GO_mf:go_monovalent_cation_proton_antiporter_activity
GO_cc:go_pcg_protein_complex	SET	44	0.17078	0.0082696	0.12722	0.089738	GO_cc:go_pcg_protein_complex
GO_bp:go_post_embryonic_deve...	SET	85	0.13002	0.0087408	0.096892	0.089824	GO_bp:go_post_embryonic_development
Curated_gene_sets:fujii_ybx1...2	SET	40	0.18015	0.0083182	0.13425	0.089828	Curated_gene_sets:fujii_ybx1_targets_up
Curated_gene_sets:jiang_core...	SET	5	0.46894	0.0076624	0.34962	0.089922	Curated_gene_sets:jiang_core_duplicon_genes
Curated_gene_sets:reactome_p...36	SET	19	0.28416	0.0090479	0.21188	0.089946	Curated_gene_sets:reactome_phosphorylation_of_cd3_and_tcr_zeta_chains
GO_bp:go_synapse_assembly	SET	159	0.099815	0.0091594	0.074444	0.090001	GO_bp:go_synapse_assembly
GO_bp:go_negative_regulation...16	SET	19	0.29691	0.0094538	0.22146	0.090021	GO_bp:go_negative_regulation_of_adenylate_cyclase_activity
GO_cc:go_voltage_gated_sodiu...	SET	14	0.36604	0.010006	0.27308	0.090063	GO_cc:go_voltage_gated_sodium_channel_complex
GO_bp:go_peripheral_nervous_...3	SET	7	0.41935	0.0081071	0.31287	0.090078	GO_bp:go_peripheral_nervous_system_myelin_maintenance
GO_bp:go_type_i_interferon_p...	SET	117	0.10082	0.0079448	0.07522	0.090086	GO_bp:go_type_i_interferon_production
GO_cc:go_plasma_membrane_rec...	SET	182	0.092306	0.0090567	0.068943	0.090314	GO_cc:go_plasma_membrane_receptor_complex
Curated_gene_sets:reactome_s...83	SET	412	0.059511	0.0087305	0.044451	0.090325	Curated_gene_sets:reactome_signaling_by_rho_gtpases
Curated_gene_sets:mattioli_m...1	SET	15	0.33209	0.0093962	0.24818	0.090444	Curated_gene_sets:mattioli_mgus_vs_multiple_myeloma
GO_bp:go_muscle_system_proce...	SET	422	0.060458	0.0089739	0.045184	0.090451	GO_bp:go_muscle_system_process
Curated_gene_sets:chiaradonn...6	SET	116	0.1134	0.0088989	0.084761	0.090466	Curated_gene_sets:chiaradonna_neoplastic_transformation_kras_up
GO_bp:go_regulation_of_non_m...2	SET	13	0.33527	0.0088317	0.25061	0.090483	GO_bp:go_regulation_of_non_motile_cilium_assembly
Curated_gene_sets:deurig_t_c...2	SET	336	0.063909	0.0084844	0.047787	0.090562	Curated_gene_sets:deurig_t_cell_prolymphocytic_leukemia_up
GO_bp:go_uterus_morphogenesis	SET	6	0.42194	0.0075523	0.31554	0.090593	GO_bp:go_uterus_morphogenesis
GO_cc:go_postsynaptic_densit...1	SET	15	0.3037	0.0085928	0.22718	0.090656	GO_cc:go_postsynaptic_density_intracellular_component
GO_bp:go_protein_complex_oli...	SET	539	0.051621	0.0086319	0.038639	0.090787	GO_bp:go_protein_complex_oligomerization
GO_bp:go_negative_regulation...177	SET	7	0.45351	0.0087676	0.33956	0.090853	GO_bp:go_negative_regulation_of_cytoplasmic_translation
Curated_gene_sets:yauch_hedg...1	SET	231	0.081662	0.0090147	0.061148	0.090868	Curated_gene_sets:yauch_hedgehog_signaling_paracrine_dn
GO_cc:go_myosin_ii_complex	SET	22	0.25327	0.008677	0.18971	0.090934	GO_cc:go_myosin_ii_complex
GO_bp:go_regulation_of_cycla...	SET	45	0.1888	0.0092452	0.14145	0.090978	GO_bp:go_regulation_of_cyclase_activity
GO_bp:go_regulation_of_inosi...2	SET	16	0.29496	0.0086192	0.22098	0.090984	GO_bp:go_regulation_of_inositol_phosphate_biosynthetic_process
GO_bp:go_regulation_of_trans...4	SET	21	0.26321	0.0088102	0.19722	0.091016	GO_bp:go_regulation_of_transcription_by_rna_polymerase_iii
GO_bp:go_protein_localizatio...14	SET	6	0.50424	0.0090255	0.37803	0.091131	GO_bp:go_protein_localization_to_cytoplasmic_stress_granule
GO_bp:go_regulation_of_muscl...1	SET	81	0.1369	0.0089854	0.10264	0.091144	GO_bp:go_regulation_of_muscle_adaptation
GO_bp:go_norepinephrine_bios...	SET	4	0.69005	0.010085	0.51738	0.091153	GO_bp:go_norepinephrine_biosynthetic_process
GO_mf:go_insulin_like_growth...1	SET	29	0.23636	0.0092953	0.17728	0.091226	GO_mf:go_insulin_like_growth_factor_binding
GO_bp:go_regulation_of_alkal...	SET	9	0.43313	0.0094942	0.32496	0.091297	GO_bp:go_regulation_of_alkaline_phosphatase_activity
GO_bp:go_heart_development	SET	522	0.0556	0.0091536	0.041722	0.091336	GO_bp:go_heart_development
Curated_gene_sets:takeda_tar...3	SET	111	0.11354	0.0087167	0.085207	0.091348	Curated_gene_sets:takeda_targets_of_nup98_hoxa9_fusion_16d_dn
Curated_gene_sets:hernandez_...4	SET	20	0.29466	0.0096255	0.22118	0.091401	Curated_gene_sets:hernandez_aberrant_mitosis_by_docetacel_4nm_up
GO_bp:go_oogenesis	SET	79	0.12385	0.008028	0.092977	0.091435	GO_bp:go_oogenesis
GO_bp:go_regulation_of_activ...3	SET	23	0.24047	0.0084232	0.18063	0.091564	GO_bp:go_regulation_of_activin_receptor_signaling_pathway
Curated_gene_sets:johnstone_...6	SET	410	0.059049	0.0086421	0.044366	0.091613	Curated_gene_sets:johnstone_parvb_targets_3_up
GO_bp:go_membrane_docking	SET	173	0.08573	0.0082028	0.06442	0.091635	GO_bp:go_membrane_docking
Curated_gene_sets:chebotaev_...2	SET	74	0.14572	0.0091433	0.1095	0.091638	Curated_gene_sets:chebotaev_gr_targets_up
Curated_gene_sets:sartipy_bl...2	SET	16	0.30224	0.0088319	0.22713	0.091654	Curated_gene_sets:sartipy_blunted_by_insulin_resistance_up
Curated_gene_sets:guenther_g...2	SET	19	0.28172	0.0089701	0.21178	0.091722	Curated_gene_sets:guenther_growth_spherical_vs_adherent_up
Curated_gene_sets:biocarta_a...18	SET	17	0.29481	0.0088795	0.22162	0.091729	Curated_gene_sets:biocarta_arf_pathway
GO_bp:go_innate_immune_respo...1	SET	837	0.042595	0.0088027	0.032029	0.091786	GO_bp:go_innate_immune_response
GO_bp:go_regulation_of_skele...2	SET	14	0.32106	0.0087763	0.24151	0.091866	GO_bp:go_regulation_of_skeletal_muscle_adaptation
GO_bp:go_regulation_of_mda_5...	SET	6	0.52702	0.0094332	0.39676	0.092044	GO_bp:go_regulation_of_mda_5_signaling_pathway
Curated_gene_sets:reactome_n...71	SET	22	0.2389	0.0081847	0.17993	0.092136	Curated_gene_sets:reactome_nuclear_events_kinase_and_transcription_factor_activation
GO_bp:go_regulation_of_muscl...6	SET	221	0.082614	0.0089227	0.06222	0.092137	GO_bp:go_regulation_of_muscle_system_process
GO_cc:go_glycinergic_synapse	SET	5	0.45066	0.0073638	0.33951	0.092197	GO_cc:go_glycinergic_synapse
GO_bp:go_interleukin_4_media...	SET	6	0.47427	0.0084891	0.35736	0.092238	GO_bp:go_interleukin_4_mediated_signaling_pathway
GO_mf:go_organic_hydroxy_com...	SET	44	0.17817	0.0086275	0.13427	0.092262	GO_mf:go_organic_hydroxy_compound_transmembrane_transporter_activity
GO_bp:go_positive_regulation...803	SET	6	0.42908	0.00768	0.32334	0.092264	GO_bp:go_positive_regulation_of_tau_protein_kinase_activity
GO_cc:go_presynaptic_active_...3	SET	29	0.20473	0.0080514	0.15429	0.092271	GO_cc:go_presynaptic_active_zone_membrane
Curated_gene_sets:reactome_t...73	SET	52	0.16141	0.0084949	0.12171	0.092394	Curated_gene_sets:reactome_transcriptional_activation_of_mitochondrial_biogenesis
Curated_gene_sets:reactome_e...17	SET	27	0.24469	0.0092855	0.18457	0.092473	Curated_gene_sets:reactome_energy_dependent_regulation_of_mtor_by_lkb1_ampk
GO_mf:go_outward_rectifier_p...	SET	15	0.33359	0.0094387	0.25165	0.092488	GO_mf:go_outward_rectifier_potassium_channel_activity
GO_bp:go_regulation_of_stero...2	SET	10	0.33856	0.0078224	0.2554	0.0925	GO_bp:go_regulation_of_steroid_hormone_biosynthetic_process
GO_bp:go_dorsal_spinal_cord_...	SET	21	0.28676	0.0095988	0.21636	0.092532	GO_bp:go_dorsal_spinal_cord_development
Curated_gene_sets:pilon_klf1...2	SET	453	0.056499	0.0086815	0.042682	0.092806	Curated_gene_sets:pilon_klf1_targets_up
Curated_gene_sets:gregory_sy...	SET	133	0.10286	0.008639	0.077753	0.092934	Curated_gene_sets:gregory_synthetic_lethal_with_imatinib
GO_mf:go_acetylcholine_gated...	SET	16	0.34904	0.010199	0.2639	0.092995	GO_mf:go_acetylcholine_gated_cation_selective_channel_activity
GO_mf:go_ap_1_adaptor_comple...	SET	5	0.55349	0.009044	0.41857	0.093039	GO_mf:go_ap_1_adaptor_complex_binding
Curated_gene_sets:delacroix_...4	SET	351	0.063551	0.0086196	0.048065	0.093061	Curated_gene_sets:delacroix_rarg_bound_mef
GO_bp:go_positive_regulation...173	SET	11	0.35282	0.0085496	0.2671	0.093275	GO_bp:go_positive_regulation_of_chromosome_separation
GO_bp:go_negative_regulation...112	SET	8	0.45818	0.0094692	0.34697	0.09334	GO_bp:go_negative_regulation_of_cell_growth_involved_in_cardiac_muscle_cell_development
GO_bp:go_commitment_of_neuro...	SET	7	0.50046	0.0096751	0.379	0.093348	GO_bp:go_commitment_of_neuronal_cell_to_specific_neuron_type_in_forebrain
Curated_gene_sets:kim_glis2_...1	SET	5	0.4062	0.0066372	0.30767	0.093384	Curated_gene_sets:kim_glis2_targets_dn
Curated_gene_sets:sasaki_tar...	SET	12	0.3131	0.0079242	0.23715	0.093385	Curated_gene_sets:sasaki_targets_of_tp73_and_tp63
GO_cc:go_post_mrna_release_s...	SET	10	0.30323	0.0070063	0.22978	0.093481	GO_cc:go_post_mrna_release_spliceosomal_complex
GO_bp:go_maturation_of_5_8s_...1	SET	26	0.20899	0.0077826	0.15836	0.093486	GO_bp:go_maturation_of_5_8s_rrna
GO_bp:go_circadian_sleep_wak...1	SET	25	0.25075	0.0091569	0.19012	0.093606	GO_bp:go_circadian_sleep_wake_cycle
Curated_gene_sets:tang_senes...1	SET	54	0.15094	0.0080947	0.11446	0.093635	Curated_gene_sets:tang_senescence_tp53_targets_dn
GO_mf:go_metal_ion_transmemb...	SET	420	0.061864	0.0091613	0.046935	0.093748	GO_mf:go_metal_ion_transmembrane_transporter_activity
Curated_gene_sets:teramoto_o...6	SET	18	0.23604	0.0073155	0.17914	0.093819	Curated_gene_sets:teramoto_opn_targets_cluster_7
GO_bp:go_regulation_of_stero...1	SET	84	0.13068	0.0087339	0.099204	0.093874	GO_bp:go_regulation_of_steroid_biosynthetic_process
Curated_gene_sets:roylance_b...1	SET	24	0.35157	0.012579	0.26698	0.093954	Curated_gene_sets:roylance_breast_cancer_16q_copy_number_dn
GO_bp:go_positive_regulation...185	SET	4	0.5661	0.0082738	0.4299	0.093959	GO_bp:go_positive_regulation_of_cortisol_secretion
Curated_gene_sets:mcmurray_t...1	SET	62	0.15445	0.0088732	0.1173	0.093973	Curated_gene_sets:mcmurray_tp53_hras_cooperation_response_dn
GO_bp:go_endocardium_morphog...	SET	6	0.56146	0.01005	0.42644	0.09399	GO_bp:go_endocardium_morphogenesis
GO_bp:go_t_cell_proliferation	SET	168	0.093465	0.0088139	0.071023	0.094099	GO_bp:go_t_cell_proliferation
GO_mf:go_dopamine_binding	SET	11	0.40057	0.0097066	0.30439	0.094103	GO_mf:go_dopamine_binding
Curated_gene_sets:reactome_s...96	SET	20	0.24179	0.0078986	0.18378	0.094158	Curated_gene_sets:reactome_signalling_to_ras
GO_cc:go_spanning_component_...1	SET	8	0.43785	0.009049	0.33286	0.094192	GO_cc:go_spanning_component_of_membrane
Curated_gene_sets:gross_hif1...1	SET	25	0.23826	0.0087008	0.18117	0.094235	Curated_gene_sets:gross_hif1a_targets_dn
GO_bp:go_neuronal_stem_cell_...	SET	22	0.25828	0.0088485	0.19651	0.094378	GO_bp:go_neuronal_stem_cell_population_maintenance
GO_mf:go_translation_regulat...1	SET	125	0.10455	0.0085146	0.07955	0.094378	GO_mf:go_translation_regulator_activity
GO_bp:go_nuclear_transcribed...3	SET	7	0.4256	0.0082279	0.32398	0.094493	GO_bp:go_nuclear_transcribed_mrna_catabolic_process_deadenylation_independent_decay
GO_bp:go_synaptic_vesicle_un...	SET	5	0.49565	0.008099	0.37733	0.094501	GO_bp:go_synaptic_vesicle_uncoating
GO_bp:go_apoptotic_chromosom...	SET	5	0.44987	0.0073508	0.34248	0.094504	GO_bp:go_apoptotic_chromosome_condensation
Curated_gene_sets:mccabe_hox...3	SET	21	0.27247	0.0091202	0.20749	0.094573	Curated_gene_sets:mccabe_hoxc6_targets_dn
Curated_gene_sets:gryder_pax...2	SET	430	0.059803	0.0089586	0.045555	0.094637	Curated_gene_sets:gryder_pax3foxo1_enhancers_ko_down
GO_bp:go_late_endosome_to_va...2	SET	8	0.32766	0.0067717	0.24962	0.09466	GO_bp:go_late_endosome_to_vacuole_transport_via_multivesicular_body_sorting_pathway
GO_mf:go_sodium_channel_acti...	SET	39	0.20655	0.0094176	0.15736	0.09466	GO_mf:go_sodium_channel_activity
GO_bp:go_negative_regulation...296	SET	36	0.18761	0.0082187	0.14292	0.094664	GO_bp:go_negative_regulation_of_histone_modification
Curated_gene_sets:acevedo_li...6	SET	120	0.11622	0.0092748	0.088554	0.094695	Curated_gene_sets:acevedo_liver_cancer_with_h3k9me3_up
Curated_gene_sets:ingram_shh...2	SET	60	0.14619	0.0082625	0.11149	0.094901	Curated_gene_sets:ingram_shh_targets_dn
GO_bp:go_mitochondrion_local...	SET	39	0.18264	0.0083271	0.13929	0.094904	GO_bp:go_mitochondrion_localization
GO_bp:go_positive_regulation...430	SET	37	0.21082	0.0093629	0.16081	0.094941	GO_bp:go_positive_regulation_of_kidney_development
GO_bp:go_cellular_carbohydra...3	SET	242	0.073885	0.0083457	0.05637	0.094986	GO_bp:go_cellular_carbohydrate_metabolic_process
Curated_gene_sets:hummerich_...1	SET	16	0.30306	0.0088558	0.23126	0.095025	Curated_gene_sets:hummerich_benign_skin_tumor_dn
GO_bp:go_regulation_of_nitri...1	SET	10	0.42433	0.0098042	0.3238	0.095028	GO_bp:go_regulation_of_nitric_oxide_mediated_signal_transduction
Curated_gene_sets:korkola_se...1	SET	11	0.36192	0.0087701	0.27629	0.095119	Curated_gene_sets:korkola_seminoma_dn
Curated_gene_sets:valk_aml_c...15	SET	32	0.22065	0.0091143	0.16846	0.095139	Curated_gene_sets:valk_aml_cluster_9
Curated_gene_sets:nikolsky_b...24	SET	11	0.65197	0.015799	0.49803	0.095262	Curated_gene_sets:nikolsky_breast_cancer_7p15_amplicon
GO_bp:go_dna_methylation_on_...	SET	5	0.61674	0.010078	0.47122	0.095307	GO_bp:go_dna_methylation_on_cytosine
GO_bp:go_sex_differentiation	SET	243	0.075312	0.0085243	0.057579	0.095447	GO_bp:go_sex_differentiation
Curated_gene_sets:marson_fox...2	SET	49	0.16821	0.0085943	0.12864	0.09551	Curated_gene_sets:marson_foxp3_targets_dn
Curated_gene_sets:reactome_d...19	SET	8	0.46919	0.0096967	0.35896	0.095598	Curated_gene_sets:reactome_defective_chst6_causes_mcdc1
GO_bp:go_endochondral_bone_m...	SET	70	0.14754	0.009005	0.11298	0.095791	GO_bp:go_endochondral_bone_morphogenesis
GO_bp:go_regulation_of_glyco...3	SET	7	0.5464	0.010563	0.41844	0.095816	GO_bp:go_regulation_of_glycogen_starch_synthase_activity
GO_mf:go_glucose_sodium_symp...	SET	8	0.47144	0.0097433	0.36107	0.09584	GO_mf:go_glucose_sodium_symporter_activity
Curated_gene_sets:kegg_basal...2	SET	30	0.21231	0.008492	0.16261	0.095845	Curated_gene_sets:kegg_basal_transcription_factors
GO_bp:go_negative_regulation...661	SET	19	0.24841	0.0079093	0.19031	0.095916	GO_bp:go_negative_regulation_of_t_cell_receptor_signaling_pathway
Curated_gene_sets:turjanski_...4	SET	8	0.41271	0.0085295	0.31633	0.096007	Curated_gene_sets:turjanski_mapk7_targets
GO_bp:go_cell_projection_org...	SET	1431	0.032239	0.0085657	0.024729	0.09618	GO_bp:go_cell_projection_organization
GO_bp:go_positive_regulation...794	SET	13	0.30273	0.0079743	0.23223	0.096204	GO_bp:go_positive_regulation_of_t_cell_receptor_signaling_pathway
Curated_gene_sets:caffarel_r...9	SET	29	0.24157	0.0095001	0.18538	0.096276	Curated_gene_sets:caffarel_response_to_thc_dn
GO_bp:go_zymogen_activation	SET	48	0.17767	0.0089846	0.13636	0.096303	GO_bp:go_zymogen_activation
Curated_gene_sets:yang_breas...3	SET	23	0.23218	0.0081329	0.17823	0.096344	Curated_gene_sets:yang_breast_cancer_esr1_dn
GO_bp:go_cardiac_septum_deve...	SET	105	0.12551	0.0093728	0.096355	0.096371	GO_bp:go_cardiac_septum_development
Curated_gene_sets:reactome_r...122	SET	17	0.28817	0.0086796	0.22129	0.096425	Curated_gene_sets:reactome_rora_activates_gene_expression
Curated_gene_sets:chiang_liv...3	SET	48	0.17683	0.0089421	0.13581	0.096457	Curated_gene_sets:chiang_liver_cancer_subclass_interferon_dn
Curated_gene_sets:naba_prote...	SET	33	0.23392	0.0098122	0.17971	0.096528	Curated_gene_sets:naba_proteoglycans
GO_bp:go_pigment_granule_org...	SET	24	0.23932	0.008563	0.18389	0.096563	GO_bp:go_pigment_granule_organization
Curated_gene_sets:bild_e2f3_...	SET	233	0.076384	0.0084681	0.05873	0.096705	Curated_gene_sets:bild_e2f3_oncogenic_signature
Curated_gene_sets:gavin_foxp...3	SET	98	0.1251	0.0090273	0.096232	0.096812	Curated_gene_sets:gavin_foxp3_targets_cluster_p4
Curated_gene_sets:reactome_m...6	SET	10	0.37254	0.0086076	0.28661	0.096839	Curated_gene_sets:reactome_mapk3_erk1_activation
GO_mf:go_histone_acetyltrans...1	SET	8	0.39674	0.0081995	0.30538	0.096947	GO_mf:go_histone_acetyltransferase_activity_h4_k5_specific_
GO_bp:go_regulation_of_mitoc...6	SET	43	0.16743	0.0080148	0.12887	0.096948	GO_bp:go_regulation_of_mitochondrial_outer_membrane_permeabilization_involved_in_apoptotic_signaling_pathway
GO_cc:go_nucleoplasm_part	SET	1019	0.035582	0.0080722	0.027392	0.096984	GO_cc:go_nucleoplasm_part
GO_bp:go_retinal_ganglion_ce...	SET	21	0.28071	0.009396	0.21612	0.097004	GO_bp:go_retinal_ganglion_cell_axon_guidance
GO_bp:go_leukocyte_apoptotic...	SET	103	0.10859	0.0080321	0.083632	0.097082	GO_bp:go_leukocyte_apoptotic_process
Curated_gene_sets:pid_cd8_tc...2	SET	51	0.15975	0.0083266	0.12305	0.097097	Curated_gene_sets:pid_cd8_tcr_pathway
GO_mf:go_nf_kappab_binding	SET	28	0.22052	0.0085217	0.16986	0.097113	GO_mf:go_nf_kappab_binding
GO_bp:go_ovulation_cycle	SET	67	0.14395	0.0085957	0.11095	0.097257	GO_bp:go_ovulation_cycle
GO_bp:go_positive_regulation...699	SET	81	0.13078	0.0085833	0.10085	0.097362	GO_bp:go_positive_regulation_of_receptor_signaling_pathway_via_stat
GO_mf:go_cytoskeletal_protei...	SET	899	0.039182	0.0083772	0.030221	0.097413	GO_mf:go_cytoskeletal_protein_binding
GO_bp:go_positive_regulation...19	SET	31	0.21443	0.0087185	0.16542	0.097446	GO_bp:go_positive_regulation_of_adherens_junction_organization
GO_cc:go_phagocytic_vesicle_...	SET	65	0.14116	0.0083033	0.10891	0.097478	GO_cc:go_phagocytic_vesicle_membrane
GO_mf:go_protein_tyrosine_ki...2	SET	129	0.11091	0.0091747	0.085579	0.097496	GO_mf:go_protein_tyrosine_kinase_activity
GO_bp:go_negative_regulation...457	SET	15	0.30566	0.0086483	0.23585	0.0975	GO_bp:go_negative_regulation_of_natural_killer_cell_mediated_immunity
GO_cc:go_u2af	SET	4	0.61722	0.0090208	0.47633	0.097534	GO_cc:go_u2af
GO_mf:go_growth_factor_bindi...	SET	136	0.1008	0.0085598	0.077802	0.097571	GO_mf:go_growth_factor_binding
GO_mf:go_mhc_class_ib_recept...	SET	5	0.50555	0.0082606	0.39031	0.097624	GO_mf:go_mhc_class_ib_receptor_activity
Curated_gene_sets:heidenblad...3	SET	39	0.18246	0.0083192	0.14088	0.097637	Curated_gene_sets:heidenblad_amplicon_8q24_dn
GO_mf:go_rna_polymerase_bind...	SET	59	0.14088	0.007896	0.10886	0.097814	GO_mf:go_rna_polymerase_binding
GO_bp:go_muscle_hypertrophy_...	SET	23	0.24581	0.0086102	0.18999	0.097875	GO_bp:go_muscle_hypertrophy_in_response_to_stress
Curated_gene_sets:reactome_f...6	SET	8	0.39383	0.0081393	0.30442	0.097889	Curated_gene_sets:reactome_fatty_acids_bound_to_gpr40_ffar1_regulate_insulin_secretion
GO_bp:go_regulation_of_dendr...3	SET	79	0.13131	0.0085114	0.1015	0.097911	GO_bp:go_regulation_of_dendrite_morphogenesis
Curated_gene_sets:gale_apl_w...2	SET	57	0.14928	0.0082242	0.11548	0.098073	Curated_gene_sets:gale_apl_with_flt3_mutated_up
GO_bp:go_negative_regulation...138	SET	9	0.389	0.0085268	0.3011	0.098202	GO_bp:go_negative_regulation_of_cellular_response_to_vascular_endothelial_growth_factor_stimulus
GO_mf:go_extracellular_matri...5	SET	19	0.28587	0.0091021	0.22134	0.098274	GO_mf:go_extracellular_matrix_structural_constituent_conferring_compression_resistance
GO_bp:go_positive_regulation...250	SET	93	0.12308	0.0086534	0.095385	0.098465	GO_bp:go_positive_regulation_of_endothelial_cell_migration
GO_cc:go_atp_binding_cassett...	SET	7	0.3552	0.006867	0.27535	0.098536	GO_cc:go_atp_binding_cassette_abc_transporter_complex
GO_bp:go_telencephalon_glial...	SET	22	0.22389	0.0076705	0.17366	0.098661	GO_bp:go_telencephalon_glial_cell_migration
Curated_gene_sets:reactome_a...9	SET	14	0.36985	0.01011	0.28691	0.098693	Curated_gene_sets:reactome_acetylcholine_binding_and_downstream_events
GO_bp:go_positive_regulation...55	SET	8	0.50695	0.010477	0.39337	0.098756	GO_bp:go_positive_regulation_of_axon_guidance
Curated_gene_sets:reactome_f...50	SET	10	0.36341	0.0083965	0.28221	0.098931	Curated_gene_sets:reactome_frs2_mediated_activation
Curated_gene_sets:yao_tempor...14	SET	28	0.23721	0.0091666	0.18427	0.099005	Curated_gene_sets:yao_temporal_response_to_progesterone_cluster_5
GO_bp:go_negative_regulation...309	SET	423	0.055299	0.0082176	0.042966	0.099048	GO_bp:go_negative_regulation_of_immune_system_process
GO_cc:go_contractile_ring	SET	10	0.30562	0.0070614	0.2375	0.099091	GO_cc:go_contractile_ring
GO_bp:go_osteoblast_differen...	SET	191	0.085126	0.0085542	0.066166	0.099132	GO_bp:go_osteoblast_differentiation
GO_mf:go_proton_transmembran...	SET	120	0.10192	0.0081331	0.079256	0.099248	GO_mf:go_proton_transmembrane_transporter_activity
GO_bp:go_humoral_immune_resp...2	SET	46	0.17296	0.0085629	0.13452	0.099271	GO_bp:go_humoral_immune_response_mediated_by_circulating_immunoglobulin
GO_bp:go_antigen_processing_...1	SET	212	0.077262	0.008175	0.060119	0.099378	GO_bp:go_antigen_processing_and_presentation
Curated_gene_sets:reactome_c...63	SET	357	0.060697	0.0083012	0.04723	0.099385	Curated_gene_sets:reactome_class_i_mhc_mediated_antigen_processing_presentation
Curated_gene_sets:reactome_e...14	SET	27	0.23592	0.0089528	0.18364	0.099463	Curated_gene_sets:reactome_endogenous_sterols
GO_bp:go_regulation_of_rac_p...	SET	12	0.34275	0.0086747	0.26681	0.099473	GO_bp:go_regulation_of_rac_protein_signal_transduction
GO_bp:go_protein_mannosylati...	SET	22	0.22891	0.0078423	0.1783	0.099605	GO_bp:go_protein_mannosylation
GO_mf:go_voltage_gated_sodiu...1	SET	19	0.30209	0.0096187	0.23544	0.099736	GO_mf:go_voltage_gated_sodium_channel_activity
GO_cc:go_transcription_facto...2	SET	338	0.063808	0.0084957	0.049735	0.099762	GO_cc:go_transcription_factor_complex
GO_bp:go_mhc_class_ii_biosyn...	SET	12	0.35276	0.008928	0.27504	0.099833	GO_bp:go_mhc_class_ii_biosynthetic_process
GO_mf:go_histamine_receptor_...	SET	6	0.51907	0.0092908	0.40474	0.099846	GO_mf:go_histamine_receptor_activity
GO_bp:go_rrna_metabolic_proc...	SET	196	0.076031	0.0077385	0.059297	0.099892	GO_bp:go_rrna_metabolic_process
GO_bp:go_negative_regulation...244	SET	5	0.51799	0.008464	0.40402	0.099915	GO_bp:go_negative_regulation_of_fatty_acid_beta_oxidation
GO_bp:go_dna_damage_induced_...	SET	8	0.32107	0.0066355	0.25043	0.099918	GO_bp:go_dna_damage_induced_protein_phosphorylation
GO_bp:go_regulation_of_cellu...12	SET	838	0.039727	0.0082147	0.030988	0.099926	GO_bp:go_regulation_of_cellular_localization
GO_bp:go_response_to_ethanol	SET	120	0.10614	0.0084701	0.082805	0.099968	GO_bp:go_response_to_ethanol
Curated_gene_sets:amundson_r...	SET	202	0.080571	0.0083238	0.062927	0.10021	Curated_gene_sets:amundson_response_to_arsenite
GO_bp:go_crd_mediated_mrna_s...	SET	5	0.46684	0.0076282	0.36461	0.10021	GO_bp:go_crd_mediated_mrna_stabilization
Curated_gene_sets:reactome_r...74	SET	121	0.098001	0.007853	0.076547	0.10023	Curated_gene_sets:reactome_reproduction
GO_bp:go_cell_differentiatio...6	SET	3	0.76512	0.0096845	0.59764	0.10024	GO_bp:go_cell_differentiation_involved_in_phenotypic_switching
GO_bp:go_mechanosensory_beha...	SET	15	0.30476	0.0086228	0.23812	0.10031	GO_bp:go_mechanosensory_behavior
Curated_gene_sets:reactome_r...52	SET	9	0.36916	0.0080919	0.28855	0.10039	Curated_gene_sets:reactome_regulation_of_pten_mrna_translation
GO_bp:go_negative_regulation...464	SET	138	0.095367	0.0081575	0.074547	0.10041	GO_bp:go_negative_regulation_of_neuron_apoptotic_process
GO_bp:go_regulation_of_cellu...24	SET	665	0.0448	0.008292	0.035028	0.10046	GO_bp:go_regulation_of_cellular_response_to_stress
Curated_gene_sets:hoshida_li...4	SET	112	0.10395	0.008016	0.081283	0.10048	Curated_gene_sets:hoshida_liver_cancer_subclass_s2
GO_mf:go_actinin_binding	SET	38	0.18967	0.0085363	0.14832	0.10049	GO_mf:go_actinin_binding
Curated_gene_sets:dunne_targ...1	SET	17	0.26662	0.0080304	0.2087	0.10072	Curated_gene_sets:dunne_targets_of_aml1_mtg8_fusion_dn
GO_bp:go_dendrite_morphogene...	SET	127	0.10426	0.0085578	0.081614	0.10073	GO_bp:go_dendrite_morphogenesis
GO_bp:go_dendritic_spine_dev...	SET	81	0.13051	0.008566	0.10219	0.10078	GO_bp:go_dendritic_spine_development
GO_bp:go_retina_development_...	SET	138	0.10105	0.0086435	0.079126	0.1008	GO_bp:go_retina_development_in_camera_type_eye
GO_bp:go_secretory_granule_l...	SET	11	0.36189	0.0087695	0.28339	0.10081	GO_bp:go_secretory_granule_localization
GO_bp:go_nadh_metabolic_proc...	SET	9	0.32645	0.0071559	0.25571	0.10087	GO_bp:go_nadh_metabolic_process
GO_bp:go_regulation_of_neuro...12	SET	50	0.16776	0.0086579	0.13152	0.10107	GO_bp:go_regulation_of_neuronal_synaptic_plasticity
GO_bp:go_synaptic_vesicle_bu...1	SET	9	0.38022	0.0083343	0.29809	0.10107	GO_bp:go_synaptic_vesicle_budding
Curated_gene_sets:reactome_t...101	SET	77	0.12411	0.007943	0.097348	0.10118	Curated_gene_sets:reactome_transport_of_mature_transcript_to_cytoplasm
Curated_gene_sets:enk_uv_res...2	SET	282	0.067208	0.008186	0.052729	0.10124	Curated_gene_sets:enk_uv_response_epidermis_up
GO_bp:go_positive_regulation...324	SET	20	0.23293	0.0076089	0.18277	0.10127	GO_bp:go_positive_regulation_of_glycoprotein_biosynthetic_process
GO_bp:go_positive_regulation...787	SET	14	0.30551	0.0083511	0.23975	0.10129	GO_bp:go_positive_regulation_of_t_cell_apoptotic_process
GO_bp:go_negative_regulation...415	SET	37	0.17586	0.0078103	0.13803	0.10133	GO_bp:go_negative_regulation_of_metaphase_anaphase_transition_of_cell_cycle
Curated_gene_sets:staege_ewi...	SET	26	0.24331	0.0090607	0.19098	0.10134	Curated_gene_sets:staege_ewing_family_tumor
Curated_gene_sets:liu_sox4_t...1	SET	296	0.06441	0.0080345	0.05061	0.10158	Curated_gene_sets:liu_sox4_targets_dn
GO_bp:go_triglyceride_rich_l...2	SET	13	0.35005	0.009221	0.27507	0.10159	GO_bp:go_triglyceride_rich_lipoprotein_particle_remodeling
GO_bp:go_purine_nucleoside_m...3	SET	19	0.25373	0.008079	0.19944	0.10165	GO_bp:go_purine_nucleoside_monophosphate_metabolic_process
GO_cc:go_transcription_facto...8	SET	6	0.30556	0.0054692	0.24019	0.10167	GO_cc:go_transcription_factor_tfiiic_complex
Curated_gene_sets:ross_acute...	SET	79	0.13366	0.008664	0.10507	0.10169	Curated_gene_sets:ross_acute_myeloid_leukemia_cbf
GO_bp:go_anoikis	SET	33	0.19356	0.0081192	0.15217	0.1017	GO_bp:go_anoikis
Curated_gene_sets:bandres_re...3	SET	149	0.091705	0.0081485	0.072115	0.10176	Curated_gene_sets:bandres_response_to_carmustin_mgmt_48hr_dn
GO_mf:go_i_smad_binding	SET	11	0.40684	0.0098587	0.31994	0.10176	GO_mf:go_i_smad_binding
Curated_gene_sets:xu_akt1_ta...1	SET	8	0.4075	0.0084219	0.32061	0.10187	Curated_gene_sets:xu_akt1_targets_48hr
Curated_gene_sets:reactome_r...18	SET	4	0.66063	0.0096553	0.51977	0.10187	Curated_gene_sets:reactome_reelin_signalling_pathway
Curated_gene_sets:reactome_s...77	SET	97	0.11285	0.0081015	0.088801	0.10192	Curated_gene_sets:reactome_signaling_by_ntrks
GO_bp:go_regulation_of_plate...1	SET	30	0.21809	0.0087232	0.17162	0.10192	GO_bp:go_regulation_of_platelet_activation
Curated_gene_sets:acevedo_li...5	SET	105	0.10843	0.0080975	0.085348	0.10197	Curated_gene_sets:acevedo_liver_cancer_with_h3k9me3_dn
GO_bp:go_positive_regulation...455	SET	5	0.59701	0.0097551	0.47002	0.10202	GO_bp:go_positive_regulation_of_lipoprotein_particle_clearance
GO_bp:go_n_terminal_protein_...3	SET	6	0.37712	0.0067501	0.29696	0.10206	GO_bp:go_n_terminal_protein_lipidation
GO_mf:go_lipid_kinase_activi...	SET	5	0.53507	0.008743	0.42178	0.1023	GO_mf:go_lipid_kinase_activity
Curated_gene_sets:bakker_fox...1	SET	162	0.092342	0.0085525	0.072799	0.10233	Curated_gene_sets:bakker_foxo3_targets_dn
GO_mf:go_hsp70_protein_bindi...	SET	41	0.17826	0.0083329	0.14055	0.10235	GO_mf:go_hsp70_protein_binding
GO_bp:go_regulation_of_dendr...1	SET	131	0.10076	0.0083989	0.079451	0.10237	GO_bp:go_regulation_of_dendrite_development
Curated_gene_sets:holleman_p...1	SET	11	0.353	0.008554	0.27842	0.10243	Curated_gene_sets:holleman_prednisolone_resistance_all_dn
GO_bp:go_schwann_cell_differ...	SET	36	0.18188	0.007968	0.14347	0.10245	GO_bp:go_schwann_cell_differentiation
GO_cc:go_kinesin_complex	SET	52	0.15519	0.0081675	0.12243	0.10248	GO_cc:go_kinesin_complex
GO_mf:go_alpha_n_acetylneura...	SET	5	0.60386	0.009867	0.47646	0.10252	GO_mf:go_alpha_n_acetylneuraminate_alpha_2_8_sialyltransferase_activity
GO_bp:go_scf_dependent_prote...	SET	89	0.11598	0.0079774	0.091549	0.10262	GO_bp:go_scf_dependent_proteasomal_ubiquitin_dependent_protein_catabolic_process
GO_bp:go_trans_synaptic_sign...2	SET	7	0.48445	0.0093657	0.38262	0.10274	GO_bp:go_trans_synaptic_signaling_by_trans_synaptic_complex
GO_bp:go_animal_organ_matura...	SET	24	0.2432	0.008702	0.19217	0.10284	GO_bp:go_animal_organ_maturation
GO_bp:go_mesenchymal_cell_di...2	SET	7	0.46512	0.008992	0.36757	0.10287	GO_bp:go_mesenchymal_cell_differentiation_involved_in_kidney_development
GO_bp:go_peptidyl_tyrosine_m...	SET	343	0.062267	0.0083505	0.04921	0.10289	GO_bp:go_peptidyl_tyrosine_modification
GO_bp:go_cell_part_morphogen...	SET	636	0.046749	0.0084687	0.036961	0.10298	GO_bp:go_cell_part_morphogenesis
GO_bp:go_positive_regulation...478	SET	5	0.47509	0.007763	0.37565	0.103	GO_bp:go_positive_regulation_of_mapkkk_cascade_by_fibroblast_growth_factor_receptor_signaling_pathway
Curated_gene_sets:wang_respo...5	SET	21	0.22013	0.0073684	0.17412	0.10307	Curated_gene_sets:wang_response_to_forskolin_up
Curated_gene_sets:casorelli_...3	SET	38	0.19423	0.0087417	0.15368	0.10315	Curated_gene_sets:casorelli_apl_secondary_vs_de_novo_up
GO_bp:go_positive_regulation...781	SET	31	0.22826	0.0092807	0.18063	0.10317	GO_bp:go_positive_regulation_of_synaptic_transmission_glutamatergic
GO_bp:go_positive_regulation...745	SET	93	0.11777	0.0082799	0.093221	0.10324	GO_bp:go_positive_regulation_of_small_molecule_metabolic_process
Curated_gene_sets:myllykanga...4	SET	18	0.24421	0.0075687	0.19345	0.10341	Curated_gene_sets:myllykangas_amplification_hot_spot_17
GO_bp:go_regulation_of_potas...2	SET	7	0.45876	0.0088691	0.36342	0.10342	GO_bp:go_regulation_of_potassium_ion_import
GO_cc:go_spectrin	SET	8	0.37949	0.0078429	0.30071	0.10348	GO_cc:go_spectrin
Curated_gene_sets:reactome_p...3	SET	13	0.28586	0.00753	0.22652	0.10349	Curated_gene_sets:reactome_p38mapk_events
GO_bp:go_negative_regulation...530	SET	12	0.31648	0.0080099	0.25081	0.10351	GO_bp:go_negative_regulation_of_pri_mirna_transcription_by_rna_polymerase_ii
GO_cc:go_esc_e_z_complex	SET	15	0.27474	0.0077734	0.21775	0.10353	GO_cc:go_esc_e_z_complex
Curated_gene_sets:reactome_d...54	SET	9	0.42645	0.0093479	0.33804	0.10356	Curated_gene_sets:reactome_diseases_associated_with_surfactant_metabolism
GO_bp:go_negative_regulation...669	SET	23	0.25151	0.00881	0.1994	0.1036	GO_bp:go_negative_regulation_of_telomere_maintenance_via_telomere_lengthening
Curated_gene_sets:reactome_e...39	SET	126	0.098126	0.0080228	0.077821	0.10368	Curated_gene_sets:reactome_estrogen_dependent_gene_expression
GO_cc:go_neurofibrillary_tan...	SET	5	0.64568	0.01055	0.51231	0.10378	GO_cc:go_neurofibrillary_tangle
Curated_gene_sets:fortschegg...1	SET	729	0.041333	0.0079959	0.0328	0.10381	Curated_gene_sets:fortschegger_phf8_targets_dn
GO_mf:go_solute_cation_antip...	SET	28	0.23016	0.008894	0.18268	0.10386	GO_mf:go_solute_cation_antiporter_activity
GO_bp:go_cellular_triglyceri...	SET	7	0.35768	0.006915	0.284	0.10394	GO_bp:go_cellular_triglyceride_homeostasis
GO_bp:go_regulation_of_fatty...1	SET	17	0.27145	0.008176	0.21558	0.10399	GO_bp:go_regulation_of_fatty_acid_beta_oxidation
GO_cc:go_muscle_myosin_compl...	SET	18	0.25682	0.0079593	0.20397	0.104	GO_cc:go_muscle_myosin_complex
Curated_gene_sets:tien_intes...3	SET	85	0.13418	0.0090204	0.10659	0.10406	Curated_gene_sets:tien_intestine_probiotics_2hr_dn
GO_bp:go_negative_regulation...427	SET	301	0.061747	0.0077661	0.049077	0.10418	GO_bp:go_negative_regulation_of_mitotic_cell_cycle
Curated_gene_sets:reactome_e...16	SET	11	0.34153	0.0082759	0.27156	0.10427	Curated_gene_sets:reactome_endosomal_vacuolar_pathway
Curated_gene_sets:yagi_aml_w...1	SET	319	0.063246	0.0081851	0.0503	0.10431	Curated_gene_sets:yagi_aml_with_11q23_rearranged
GO_bp:go_protein_containing_...1	SET	1746	0.027509	0.0079994	0.021879	0.10432	GO_bp:go_protein_containing_complex_assembly
GO_bp:go_negative_regulation...51	SET	15	0.31023	0.0087777	0.24679	0.10437	GO_bp:go_negative_regulation_of_behavior
Curated_gene_sets:kegg_endom...	SET	51	0.16526	0.0086134	0.13162	0.10464	Curated_gene_sets:kegg_endometrial_cancer
GO_bp:go_cellular_transition...	SET	99	0.1095	0.0079417	0.087219	0.10466	GO_bp:go_cellular_transition_metal_ion_homeostasis
Curated_gene_sets:pid_il2_st...	SET	28	0.21242	0.0082087	0.16922	0.10469	Curated_gene_sets:pid_il2_stat5_pathway
GO_bp:go_response_to_camp	SET	98	0.11077	0.0079934	0.088259	0.10473	GO_bp:go_response_to_camp
Curated_gene_sets:biocarta_t...20	SET	7	0.48887	0.0094512	0.38996	0.10499	Curated_gene_sets:biocarta_tsp1_pathway
GO_bp:go_galactose_catabolic...1	SET	10	0.3804	0.0087891	0.30344	0.105	GO_bp:go_galactose_catabolic_process
Curated_gene_sets:fujii_ybx1...1	SET	186	0.080367	0.0079706	0.064112	0.10501	Curated_gene_sets:fujii_ybx1_targets_dn
GO_bp:go_neuron_fate_commitm...	SET	66	0.15378	0.0091147	0.12269	0.10503	GO_bp:go_neuron_fate_commitment
GO_mf:go_jun_kinase_kinase_k...	SET	8	0.40085	0.0082844	0.31983	0.10505	GO_mf:go_jun_kinase_kinase_kinase_activity
Curated_gene_sets:wakabayash...3	SET	141	0.091043	0.0078711	0.072648	0.10508	Curated_gene_sets:wakabayashi_adipogenesis_pparg_rxra_bound_36hr
GO_bp:go_response_to_endopla...	SET	262	0.063181	0.0074217	0.05043	0.10514	GO_bp:go_response_to_endoplasmic_reticulum_stress
Curated_gene_sets:reactome_b...33	SET	12	0.4625	0.011705	0.36932	0.10524	Curated_gene_sets:reactome_butyrophilin_btn_family_interactions
GO_bp:go_positive_regulation...367	SET	700	0.04427	0.0083987	0.035355	0.10526	GO_bp:go_positive_regulation_of_hydrolase_activity
Curated_gene_sets:park_hsc_a...	SET	40	0.17102	0.0078967	0.13659	0.10527	Curated_gene_sets:park_hsc_and_multipotent_progenitors
GO_cc:go_g_protein_coupled_r...1	SET	9	0.42127	0.0092343	0.3365	0.10531	GO_cc:go_g_protein_coupled_receptor_complex
GO_mf:go_protein_serine_thre...2	SET	411	0.054837	0.0080353	0.043818	0.10539	GO_mf:go_protein_serine_threonine_kinase_activity
GO_mf:go_nucleocytoplasmic_c...	SET	18	0.30257	0.0093774	0.24179	0.1054	GO_mf:go_nucleocytoplasmic_carrier_activity
Curated_gene_sets:mclachlan_...1	SET	70	0.13573	0.0082838	0.10847	0.10541	Curated_gene_sets:mclachlan_dental_caries_dn
GO_bp:go_guanosine_containin...1	SET	12	0.26734	0.006766	0.21365	0.10542	GO_bp:go_guanosine_containing_compound_biosynthetic_process
GO_bp:go_regulation_of_pigme...	SET	8	0.43193	0.0089267	0.34529	0.10549	GO_bp:go_regulation_of_pigment_cell_differentiation
Curated_gene_sets:worschech_...4	SET	56	0.15771	0.0086122	0.12613	0.10559	Curated_gene_sets:worschech_tumor_rejection_up
Curated_gene_sets:biocarta_d...7	SET	8	0.36151	0.0074712	0.28915	0.10561	Curated_gene_sets:biocarta_dsp_pathway
GO_bp:go_negative_regulation...190	SET	101	0.10502	0.0076924	0.084014	0.10566	GO_bp:go_negative_regulation_of_dephosphorylation
Curated_gene_sets:reactome_h...32	SET	37	0.18618	0.0082683	0.14897	0.10571	Curated_gene_sets:reactome_hsf1_dependent_transactivation
GO_bp:go_presynaptic_modulat...	SET	14	0.30576	0.008358	0.24468	0.10573	GO_bp:go_presynaptic_modulation_of_chemical_synaptic_transmission
GO_mf:go_nucleobase_binding	SET	5	0.55544	0.0090759	0.44476	0.10586	GO_mf:go_nucleobase_binding
Curated_gene_sets:bacolod_re...2	SET	23	0.22758	0.0079717	0.18223	0.10587	Curated_gene_sets:bacolod_resistance_to_alkylating_agents_up
GO_bp:go_protein_homotetrame...	SET	81	0.11962	0.0078514	0.09581	0.10592	GO_bp:go_protein_homotetramerization
Curated_gene_sets:kegg_hunti...	SET	168	0.079892	0.007534	0.064008	0.106	Curated_gene_sets:kegg_huntingtons_disease
GO_bp:go_respiratory_burst_i...1	SET	13	0.32013	0.0084327	0.25649	0.10601	GO_bp:go_respiratory_burst_involved_in_defense_response
GO_bp:go_regulation_of_exten...	SET	98	0.11508	0.0083039	0.092215	0.10604	GO_bp:go_regulation_of_extent_of_cell_growth
GO_bp:go_nephric_duct_morpho...	SET	11	0.40252	0.009754	0.32266	0.10611	GO_bp:go_nephric_duct_morphogenesis
GO_bp:go_regulation_of_aldos...	SET	7	0.41386	0.0080011	0.3318	0.10614	GO_bp:go_regulation_of_aldosterone_metabolic_process
Curated_gene_sets:wong_mitoc...	SET	210	0.070556	0.0074305	0.056582	0.10621	Curated_gene_sets:wong_mitochondria_gene_module
GO_bp:go_positive_regulation...378	SET	7	0.4765	0.009212	0.38212	0.10621	GO_bp:go_positive_regulation_of_inhibitory_postsynaptic_potential
GO_bp:go_neural_precursor_ce...	SET	140	0.093938	0.0080928	0.07534	0.10624	GO_bp:go_neural_precursor_cell_proliferation
GO_cc:go_nuclear_chromosome	SET	550	0.046777	0.0078989	0.037526	0.10629	GO_cc:go_nuclear_chromosome
GO_cc:go_spherical_high_dens...	SET	8	0.38495	0.0079557	0.30883	0.1063	GO_cc:go_spherical_high_density_lipoprotein_particle
Curated_gene_sets:reactome_d...69	SET	64	0.13156	0.0076791	0.10556	0.10632	Curated_gene_sets:reactome_dna_damage_telomere_stress_induced_senescence
GO_cc:go_extrinsic_component...13	SET	12	0.31983	0.0080946	0.25664	0.10635	GO_cc:go_extrinsic_component_of_synaptic_membrane
GO_bp:go_positive_regulation...581	SET	8	0.44262	0.0091477	0.35538	0.10648	GO_bp:go_positive_regulation_of_nk_t_cell_activation
GO_bp:go_cellular_response_t...39	SET	17	0.28664	0.0086336	0.23023	0.10656	GO_bp:go_cellular_response_to_fluid_shear_stress
GO_bp:go_response_to_seleniu...	SET	10	0.27394	0.0063293	0.22001	0.10656	GO_bp:go_response_to_selenium_ion
GO_bp:go_developmental_proce...	SET	616	0.045126	0.0080496	0.036245	0.10657	GO_bp:go_developmental_process_involved_in_reproduction
Curated_gene_sets:kamminga_e...	SET	41	0.1659	0.0077549	0.13329	0.10665	Curated_gene_sets:kamminga_ezh2_targets
[truncated: 13,485 more rows]

## Sheet: S4.MaxAlc_EUR_TissueEnrichment
VARIABLE	TYPE	NGENES	BETA	BETA_STD	SE	P	FULL_NAME
Brain_Cerebellum	COVAR	17117	0.028779	0.057009	0.0066788	8.2515e-06	Brain_Cerebellum
Brain_Cerebellar_Hemisphere	COVAR	17117	0.027875	0.055832	0.0064772	8.4542e-06	Brain_Cerebellar_Hemisphere
Brain_Frontal_Cortex_BA9	COVAR	17117	0.028421	0.052236	0.0073081	5.0539e-05	Brain_Frontal_Cortex_BA9
Brain_Cortex	COVAR	17117	0.029409	0.053498	0.007578	5.2253e-05	Brain_Cortex
Brain_Anterior_cingulate_cor...	COVAR	17117	0.026958	0.047508	0.0076664	0.0002194	Brain_Anterior_cingulate_cortex_BA24
Brain_Hypothalamus	COVAR	17117	0.030145	0.051741	0.0086202	0.0002359	Brain_Hypothalamus
Brain_Nucleus_accumbens_basa...	COVAR	17117	0.02629	0.045504	0.0080486	0.00054583	Brain_Nucleus_accumbens_basal_ganglia
Brain_Caudate_basal_ganglia	COVAR	17117	0.025548	0.044021	0.0083358	0.0010909	Brain_Caudate_basal_ganglia
Brain_Hippocampus	COVAR	17117	0.02582	0.043617	0.0084498	0.0011247	Brain_Hippocampus
Brain_Amygdala	COVAR	17117	0.025289	0.042984	0.0083078	0.0011689	Brain_Amygdala
Pituitary	COVAR	17117	0.025079	0.046582	0.0096194	0.0045696	Pituitary
Brain_Putamen_basal_ganglia	COVAR	17117	0.020285	0.034445	0.0083973	0.0078586	Brain_Putamen_basal_ganglia
Brain_Substantia_nigra	COVAR	17117	0.017841	0.030641	0.0091211	0.025242	Brain_Substantia_nigra
Brain_Spinal_cord_cervical_c...	COVAR	17117	0.017211	0.030858	0.0091784	0.030392	Brain_Spinal_cord_cervical_c-1
Nerve_Tibial	COVAR	17117	0.012717	0.025513	0.010779	0.11905	Nerve_Tibial
Ovary	COVAR	17117	0.0046354	0.0093735	0.010375	0.32751	Ovary
Cervix_Endocervix	COVAR	17117	0.0029825	0.0058837	0.012327	0.40441	Cervix_Endocervix
Uterus	COVAR	17117	0.001208	0.0024542	0.011616	0.45859	Uterus
Muscle_Skeletal	COVAR	17117	-1.7811e-05	-3.3674e-05	0.0073769	0.50096	Muscle_Skeletal
Cells_EBV-transformed_lympho...	COVAR	17117	-0.00069748	-0.0015212	0.0051922	0.55343	Cells_EBV-transformed_lymphocytes
Testis	COVAR	17117	-0.0010903	-0.0018752	0.0059811	0.57232	Testis
Artery_Tibial	COVAR	17117	-0.0020795	-0.0042725	0.010698	0.57706	Artery_Tibial
Colon_Sigmoid	COVAR	17117	-0.0037292	-0.0072754	0.013447	0.60924	Colon_Sigmoid
Esophagus_Gastroesophageal_J...	COVAR	17117	-0.007566	-0.014856	0.013665	0.71009	Esophagus_Gastroesophageal_Junction
Artery_Aorta	COVAR	17117	-0.0063389	-0.012907	0.010951	0.71864	Artery_Aorta
Whole_Blood	COVAR	17117	-0.0036914	-0.0066669	0.0059597	0.73217	Whole_Blood
Esophagus_Muscularis	COVAR	17117	-0.0084294	-0.016587	0.013244	0.73775	Esophagus_Muscularis
Artery_Coronary	COVAR	17117	-0.0081416	-0.016163	0.01269	0.73942	Artery_Coronary
Fallopian_Tube	COVAR	17117	-0.008666	-0.016751	0.012688	0.7527	Fallopian_Tube
Cervix_Ectocervix	COVAR	17117	-0.010948	-0.021392	0.012892	0.80213	Cervix_Ectocervix
Cells_Cultured_fibroblasts	COVAR	17117	-0.0080208	-0.017162	0.0069881	0.87446	Cells_Cultured_fibroblasts
Adrenal_Gland	COVAR	17117	-0.012701	-0.024464	0.010754	0.88121	Adrenal_Gland
Prostate	COVAR	17117	-0.016091	-0.030417	0.012718	0.8971	Prostate
Pancreas	COVAR	17117	-0.013701	-0.022879	0.0090624	0.93471	Pancreas
Adipose_Subcutaneous	COVAR	17117	-0.017898	-0.035634	0.011515	0.93995	Adipose_Subcutaneous
Spleen	COVAR	17117	-0.012604	-0.024917	0.0078058	0.9468	Spleen
Heart_Atrial_Appendage	COVAR	17117	-0.016838	-0.030173	0.010203	0.95056	Heart_Atrial_Appendage
Thyroid	COVAR	17117	-0.01709	-0.033738	0.010302	0.95143	Thyroid
Adipose_Visceral_Omentum	COVAR	17117	-0.019989	-0.038721	0.011887	0.95367	Adipose_Visceral_Omentum
Skin_Not_Sun_Exposed_Suprapu...	COVAR	17117	-0.015732	-0.03026	0.0082063	0.97238	Skin_Not_Sun_Exposed_Suprapubic
Heart_Left_Ventricle	COVAR	17117	-0.01905	-0.031752	0.0096767	0.97549	Heart_Left_Ventricle
Skin_Sun_Exposed_Lower_leg	COVAR	17117	-0.016236	-0.031418	0.0082316	0.97571	Skin_Sun_Exposed_Lower_leg
Minor_Salivary_Gland	COVAR	17117	-0.022695	-0.042107	0.010201	0.98694	Minor_Salivary_Gland
Colon_Transverse	COVAR	17117	-0.028653	-0.052513	0.012213	0.99051	Colon_Transverse
Breast_Mammary_Tissue	COVAR	17117	-0.031842	-0.061042	0.013463	0.99098	Breast_Mammary_Tissue
Liver	COVAR	17117	-0.017114	-0.030788	0.0067771	0.99421	Liver
Lung	COVAR	17117	-0.024921	-0.048008	0.009855	0.99427	Lung
Small_Intestine_Terminal_Ile...	COVAR	17117	-0.028763	-0.052708	0.010182	0.99763	Small_Intestine_Terminal_Ileum
Bladder	COVAR	17117	-0.040972	-0.079612	0.013873	0.99843	Bladder
Kidney_Medulla	COVAR	17117	-0.029987	-0.055296	0.0098593	0.99882	Kidney_Medulla
Stomach	COVAR	17117	-0.041342	-0.074898	0.012823	0.99937	Stomach
Vagina	COVAR	17117	-0.038219	-0.072834	0.011698	0.99946	Vagina
Kidney_Cortex	COVAR	17117	-0.03288	-0.057628	0.00955	0.99971	Kidney_Cortex
Esophagus_Mucosa	COVAR	17117	-0.028666	-0.055277	0.0081025	0.9998	Esophagus_Mucosa

## Sheet: S5.MaxAlc_AFR_GeneBased
GENE	CHR	START	STOP	NSNPS	NPARAM	N	ZSTAT	P	SYMBOL
ENSG00000196616	4	100226121	100242558	65	21	29132	5.4031	3.2758e-08	ADH1B
ENSG00000164024	4	99916771	99983964	349	39	29132	4.8218	7.113e-07	METAP1
ENSG00000172955	4	100123795	100140694	72	20	29132	4.3512	6.7709e-06	ADH6
ENSG00000049192	5	64444563	64777747	1318	118	29132	4.1918	1.3841e-05	ADAMTS6
ENSG00000138821	4	103172198	103352415	751	75	29132	4.0819	2.2333e-05	SLC39A8
ENSG00000151247	4	99792835	99851788	334	37	29132	3.7912	7.496e-05	EIF4E
ENSG00000186766	10	129535499	129539450	18	8	29132	3.7135	0.00010222	FOXI2
ENSG00000235478	22	17602476	17612994	48	16	29132	3.466	0.00026412	AC006946.15
ENSG00000167508	16	88718343	88729569	81	29	29132	3.4576	0.00027251	MVD
ENSG00000116127	2	73612886	73837920	1011	43	29132	3.446	0.00028451	ALMS1
ENSG00000187758	4	100197524	100212185	60	18	29132	3.4126	0.0003217	ADH1A
ENSG00000106819	9	95218487	95244788	54	10	29132	3.3699	0.00037595	ASPN
[truncated: 19,012 more rows]

## Sheet: S6.MaxAlc_AFR_GeneSet
VARIABLE	TYPE	NGENES	BETA	BETA_STD	SE	P	FULL_NAME
[truncated: 15,485 more rows]

[truncated: 11 more sheets: S7.MaxAlc_AFR_TissueEnrichment, S8.MaxAlc_Alcohol_RGs, S9.MaxAlc_Alcohol_Psych_RGs, S10.GSEM_EFA, S11.GSEM_CFA, S12.MR_MaxAlc_LiverEnzyme_RGs, S13.MR_Results, S14.MR_RAPs_Results, S15.MaxAlc_MTAG(with PAU), S16.PAU_MTAG (with MaxAlc), S17.MaxAlc_MTAG_PAU_Comparison]
